# Supplementary material for: IoT-blockchain empowered Trinet: optimized fall detection system for elderly safety
Source: Front Bioeng Biotechnol. 2023 Sep 21;11:1257676. doi: 10.3389/fbioe.2023.1257676 (PMC10552752; doi:10.3389/fbioe.2023.1257676)
Supplement: Supplementary file 1 [file DataSheet1.ZIP]

Archive with 99 entries (89 files):
- sourcecode/.idea/
- sourcecode/.idea/.gitignore
- sourcecode/.idea/inspectionProfiles/
- sourcecode/.idea/inspectionProfiles/profiles_settings.xml
- sourcecode/.idea/inspectionProfiles/Project_Default.xml
- sourcecode/.idea/misc.xml
- sourcecode/.idea/modules.xml
- sourcecode/.idea/sourcecode.iml
- sourcecode/.idea/workspace.xml
- sourcecode/__pycache__/
- sourcecode/__pycache__/block_chain.cpython-37.pyc
- sourcecode/__pycache__/ChOA.cpython-37.pyc
- sourcecode/__pycache__/classifier.cpython-37.pyc
- sourcecode/__pycache__/Confusion_matrix.cpython-37.pyc
- sourcecode/__pycache__/data_gen.cpython-37.pyc
- sourcecode/__pycache__/eda_analyis.cpython-37.pyc
- sourcecode/__pycache__/enc_dec.cpython-37.pyc
- sourcecode/__pycache__/EO.cpython-37.pyc
- sourcecode/__pycache__/GBO.cpython-37.pyc
- sourcecode/__pycache__/HC.cpython-37.pyc
- sourcecode/__pycache__/load_save.cpython-37.pyc
- sourcecode/__pycache__/objective_function.cpython-37.pyc
- sourcecode/__pycache__/optimizer.cpython-37.pyc
- sourcecode/__pycache__/plot_res.cpython-37.pyc
- sourcecode/__pycache__/PRO.cpython-37.pyc
- sourcecode/__pycache__/SSA.cpython-37.pyc
- sourcecode/__pycache__/TLO.cpython-37.pyc
- sourcecode/block_chain.py
- sourcecode/classifier.py
- sourcecode/Confusion_matrix.py
- sourcecode/data_gen.py
- sourcecode/Dataset/
- sourcecode/Dataset/cStick.csv
- sourcecode/eda_analyis.py
- sourcecode/load_save.py
- sourcecode/main.py
- sourcecode/multitask.py
- sourcecode/objective_function.py
- sourcecode/optimizer.py
- sourcecode/plot_res.py
- sourcecode/Results.rar
- sourcecode/Results/
- sourcecode/Results/Accuracy.png
- sourcecode/Results/Correlation Heatmap.png
- sourcecode/Results/Correlation Matrix.png
- sourcecode/Results/F-Measure.png
- sourcecode/Results/FNR.png
- sourcecode/Results/FPR.png
- sourcecode/Results/MCC.png
- sourcecode/Results/NPV.png
- sourcecode/Results/piechart.png
- sourcecode/Results/Precision.png
- sourcecode/Results/roc_curve.png
- sourcecode/Results/Sensitivity.png
- sourcecode/Results/Specificity.png
- sourcecode/Results/Table.txt
- sourcecode/Saved data/
- sourcecode/Saved data/Cluster_head.pkl
- sourcecode/Saved data/cnn_val.pkl
- sourcecode/Saved data/cur_fle.pkl
- sourcecode/Saved data/epoch_analy.pkl
- sourcecode/Saved data/metrices.pkl
- sourcecode/Saved data/metrices_analy.pkl
- sourcecode/Saved data/metrices_clasifi.pkl
- sourcecode/Saved data/pro.pkl
- sourcecode/Saved data/rf_val.pkl
- sourcecode/Saved data/svm_val.pkl
- sourcecode/Saved data/x_cor.pkl
- sourcecode/Saved data/X_test.pkl
- sourcecode/Saved data/X_train.pkl
- sourcecode/Saved data/y_cor.pkl
- sourcecode/Saved data/y_pred.pkl
- sourcecode/Saved data/y_test.pkl
- sourcecode/Saved data/y_train.pkl
- sourcecode/SSA.py
- sourcecode/TLO.py
- sourcecode/tuner.py
- sourcecode/utils/
- sourcecode/utils/__init__.py
- sourcecode/utils/__pycache__/
- sourcecode/utils/__pycache__/__init__.cpython-37.pyc
- sourcecode/utils/__pycache__/history.cpython-37.pyc
- sourcecode/utils/__pycache__/io.cpython-37.pyc
- sourcecode/utils/__pycache__/logger.cpython-37.pyc
- sourcecode/utils/__pycache__/problem.cpython-37.pyc
- sourcecode/utils/__pycache__/termination.cpython-37.pyc
- sourcecode/utils/__pycache__/validator.cpython-37.pyc
- sourcecode/utils/history.py
- sourcecode/utils/io.py
- sourcecode/utils/logger.py
- sourcecode/utils/problem.py
- sourcecode/utils/termination.py
- sourcecode/utils/validator.py
- sourcecode/utils/visualize/
- sourcecode/utils/visualize/__init__.py
- sourcecode/utils/visualize/__pycache__/
- sourcecode/utils/visualize/__pycache__/__init__.cpython-37.pyc
- sourcecode/utils/visualize/__pycache__/linechart.cpython-37.pyc
- sourcecode/utils/visualize/linechart.py
