# Supplementary material for: IoT-blockchain empowered Trinet: optimized fall detection system for elderly safety
Source: Front Bioeng Biotechnol. 2023 Sep 21;11:1257676. doi: 10.3389/fbioe.2023.1257676 (PMC10552752; doi:10.3389/fbioe.2023.1257676)
Supplement: Supplementary file 1 [file DataSheet1.ZIP › sourcecode/block_chain.py]

import hashlib
from datetime import datetime
import time

class Block:

    def __init__(self, data, previous_hash, key, delay):
        self.timestamp = datetime.now()
        self.data = data
        self.previous_hash = previous_hash
        self.hash = self.calc_hash(key)
        self.delay = delay
        self.next = None

    def calc_hash(self, key):
        hash_str = str(key).encode('utf-8')
        return hashlib.sha256(hash_str).hexdigest()


class Blockchain:

    def __init__(self):
        self.head = None
        self.next = None

    def add_block(self, data, key, delay):

        if self.head == None:
            self.head = Block(data, 0, key, delay)

        else:
            current = self.head

            # loop to the last node of the linkedlist
            while current.next:
                current = current.next

            # stores the previous has for the next block
            previous_hash = current.hash
            current.next = Block(data, previous_hash, key, delay)

    def print_blockchain(self):

        if self.head == None:
            print("The blockchain is empty")
            return

        else:
            current = self.head
            while current:
                print("Timestamp:", current.timestamp)
                print("Data:", current.data)
                print("Hash:", current.hash)
                print("Previous hash:", current.previous_hash)
                print("--------------->")
                time.sleep(current.delay)
                current = current.next


def block_creation(key, delay):

	bitcoin = Blockchain()

	for i in range(len(key)):
		bitcoin.add_block("block " + str(i), key[i], delay[i])
	bitcoin.print_blockchain()

# block_creation([1,2,3], [2,2,3])
