# Supplementary material for: IoT-blockchain empowered Trinet: optimized fall detection system for elderly safety
Source: Front Bioeng Biotechnol. 2023 Sep 21;11:1257676. doi: 10.3389/fbioe.2023.1257676 (PMC10552752; doi:10.3389/fbioe.2023.1257676)
Supplement: Supplementary file 1 [file DataSheet1.ZIP › sourcecode/classifier.py]

import matplotlib.pyplot as plt
from tensorflow.keras.models import Sequential
from tensorflow.keras.layers import Conv2D, MaxPool2D, Flatten, Dropout, Dense, MaxPooling2D,SimpleRNN,Bidirectional,LSTM
from tensorflow.keras.datasets import mnist
import numpy as np
from Confusion_matrix import multi_confu_matrix
from keras import regularizers
from sklearn import svm
from sklearn.tree import DecisionTreeClassifier
from sklearn.ensemble import RandomForestClassifier
from load_save import *

try:
    y_train=load('cur_y_train')
    ln=len(np.unique(y_train))
except:
    ln= 3


def cnn(X_train,Y_train,X_test,Y_test, w):

    # reshaping data
    X_train = X_train.reshape((X_train.shape[0], X_train.shape[1], 1, 1))
    X_test = X_test.reshape((X_test.shape[0], X_test.shape[1], 1, 1))

    model = Sequential()
    model.add(Conv2D(64, (1, 1), padding='valid', input_shape=X_train[1].shape, activation='relu'))
    model.add(MaxPooling2D(pool_size=(1, 1)))
    model.add(Dropout(0.2))
    model.add(Flatten())
    model.add(Dense(ln, activation='softmax'))

    model.compile(loss='sparse_categorical_crossentropy', optimizer='adam', metrics=['accuracy'])
    model.fit(X_train, Y_train, epochs=15, batch_size=100, verbose=0)

    weight = model.get_weights()
    weight[1] = weight[1] * w[0]
    model.set_weights(weight)
    model.fit(X_train, Y_train, epochs=5, batch_size=400, verbose=0)

    y_predict = np.argmax(model.predict(X_test), axis=1)
    y_predict_train = np.argmax(model.predict(X_train), axis=1)
    return y_predict, multi_confu_matrix(Y_test, y_predict)

def ann(X_train,Y_train,X_test,Y_test):

    model = Sequential()
    model.add(Dense(20, activation='softmax'))
    model.add(Dense(10, activation='softmax'))
    model.add(Dense(ln, activation='softmax'))

    model.compile(loss='sparse_categorical_crossentropy', optimizer='adam', metrics=['accuracy'])
    model.fit(X_train, Y_train, epochs=20, batch_size=100, verbose=0)
    y_predict = np.argmax(model.predict(X_test), axis=1)
    y_predict_train = np.argmax(model.predict(X_train), axis=1)
    return y_predict, multi_confu_matrix(Y_test, y_predict)


def SVM(X_train,Y_train,X_test,Y_test):
    model = svm.SVC()
    model.fit(X_train, Y_train)
    y_predict=model.predict(X_test)
    y_predict_train =model.predict(X_train)
    return y_predict, multi_confu_matrix(Y_test, y_predict)


def rnn(lstm_X_train, Y_train, lstm_X_test, Y_test):
    lstm_X_train = lstm_X_train.reshape(-1, 1, lstm_X_train.shape[1])
    lstm_X_test = lstm_X_test.reshape(-1, 1, lstm_X_test.shape[1])
    model = Sequential()
    model.add(SimpleRNN(64, input_shape=lstm_X_train[0].shape, activation='relu'))
    model.add(Dense(ln, activation='sigmoid'))
    model.compile(loss='sparse_categorical_crossentropy', optimizer='rmsprop', metrics=['accuracy'])
    model.fit(lstm_X_train, Y_train, epochs=10, batch_size=10, verbose=0)
    y_predict = np.argmax(model.predict(lstm_X_test), axis=1)
    y_predict_train = np.argmax(model.predict(lstm_X_train), axis=1)
    return y_predict,y_predict_train, multi_confu_matrix(Y_test, y_predict)

def rnn_test(lstm_X_train, Y_train, lstm_X_test):
    lstm_X_train = lstm_X_train.reshape(-1, 1, lstm_X_train.shape[1])
    lstm_X_test = lstm_X_test.reshape(-1, 1, lstm_X_test.shape[1])
    model = Sequential()
    model.add(SimpleRNN(64, input_shape=lstm_X_train[0].shape, activation='relu'))
    model.add(Dense(ln, activation='sigmoid'))
    model.compile(loss='sparse_categorical_crossentropy', optimizer='rmsprop', metrics=['accuracy'])
    model.fit(lstm_X_train, Y_train, epochs=10, batch_size=10, verbose=0)
    y_predict = np.argmax(model.predict(lstm_X_test), axis=1)
    y_predict_train = np.argmax(model.predict(lstm_X_train), axis=1)

    return y_predict,y_predict_train


def prop_classifier(X_train,Y_train,X_test,Y_test, sol):

    pred_feat_test = np.empty([X_test.shape[0], 3])
    # bi_lstm
    pred_feat_test[:,0],_= cnn(X_train,Y_train,X_test,Y_test, sol)

    #aNN
    pred_feat_test[:,1],_= ann(X_train,Y_train,X_test,Y_test)

    # SVM
    pred_feat_test[:, 2], _ = SVM(X_train, Y_train, X_test, Y_test)
    y_predict=((pred_feat_test[:,0]+pred_feat_test[:,1])/2).astype('int')
    metrices=multi_confu_matrix(Y_test, y_predict)
    return y_predict, metrices
