# Supplementary material for: IoT-blockchain empowered Trinet: optimized fall detection system for elderly safety
Source: Front Bioeng Biotechnol. 2023 Sep 21;11:1257676. doi: 10.3389/fbioe.2023.1257676 (PMC10552752; doi:10.3389/fbioe.2023.1257676)
Supplement: Supplementary file 1 [file DataSheet1.ZIP › sourcecode/data_gen.py]

import statistics
import numpy as np
import pandas as pd
from load_save import *
from scipy.stats import kurtosis, skew
from sklearn.decomposition import PCA
from sklearn.model_selection import train_test_split


def feat_extract(data):
    feat = np.empty([data.shape[0], data.shape[1] + 7])
    feat[0:data.shape[0], 0:data.shape[1]] = data
    # Data Cleaning and dummy variable for nan
    data = np.nan_to_num(data)
    for i in range(data.shape[1]):
        # Standard Deviation
        feat[i, data.shape[1]] = statistics.stdev(data[i, :])
        feat[i, data.shape[1] + 1] = statistics.mean(data[i, :])
        feat[i, data.shape[1] + 2] = statistics.variance(data[i, :])
        feat[i, data.shape[1] + 3] = np.max(data[i, :])
        feat[i, data.shape[1] + 4] = np.min(data[i, :])
        feat[i, data.shape[1] + 5] = skew(data[i, :])
        feat[i, data.shape[1] + 5] = kurtosis(data[i, :])

    # Create PCA object with the desired number of components
    feat = np.nan_to_num(abs(feat))
    pca = PCA(n_components=10)

    # Fit the PCA model to the data
    pca.fit(feat)

    # Transform the data to the lower-dimensional space
    transformed_data = pca.transform(feat)

    feat = np.concatenate((feat, transformed_data), axis=1)
    # Normalization
    feat = feat / np.max(feat, axis=0)
    return feat


def datagen():


    data = pd.read_csv('./Dataset/cStick.csv')
    data = pd.DataFrame.to_numpy(data)
    data = np.nan_to_num(data)
    label=data[:, 6].astype('int16')
    feat1 = np.delete(data, 6, axis=1)

    feat = feat_extract(feat1)
    # Data Cleaning and dummy variable for nan
    feat = np.nan_to_num(abs(feat))

    # Train and test data split
    # split into train test sets
    X_train, X_test, y_train, y_test = [], [], [], []
    k = [0.3, 0.2]

    for i in range(2):
        X_train1, X_test1, y_train1, y_test1 = train_test_split(feat, label, test_size=k[i])
        X_train.append(X_train1)
        X_test.append(X_test1)
        y_train.append(y_train1)
        y_test.append(y_test1)

    save('y_train', y_train)
    save('y_test', y_test)
    save('X_train', X_train)
    save('X_test', X_test)
