# Supplementary material for: IoT-blockchain empowered Trinet: optimized fall detection system for elderly safety
Source: Front Bioeng Biotechnol. 2023 Sep 21;11:1257676. doi: 10.3389/fbioe.2023.1257676 (PMC10552752; doi:10.3389/fbioe.2023.1257676)
Supplement: Supplementary file 1 [file DataSheet1.ZIP › sourcecode/Dataset/cStick.csv]

Distance	Pressure	HRV	Sugar level	SpO2	Accelerometer	Decision
25.5400	1.0000	101.3960	61.0800	87.7700	1.0000	1
2.5950	2.0000	110.1900	20.2070	65.1900	1.0000	2
68.0670	0.0000	87.4120	79.3450	99.3450	0.0000	0
13.0900	1.0000	92.2660	36.1800	81.5450	1.0000	1
69.4300	0.0000	89.4800	80.0000	99.9900	0.0000	0
27.1600	1.0000	102.5840	64.3200	88.5800	1.0000	1
57.1340	0.0000	70.8240	73.6900	93.6900	0.0000	0
66.3560	0.0000	84.8160	78.4600	98.4600	0.0000	0
60.3820	0.0000	75.7520	75.3700	95.3700	0.0000	0
23.1700	1.0000	99.6580	56.3400	86.5850	1.0000	1
63.1080	0.0000	79.8880	76.7800	96.7800	0.0000	0
58.8740	0.0000	73.4640	74.5900	94.5900	0.0000	0
24.5800	1.0000	100.6920	59.1600	87.2900	1.0000	1
23.9800	1.0000	100.2520	57.9600	86.9900	1.0000	1
2.8350	2.0000	110.6700	21.1510	65.6700	1.0000	2
64.1230	0.0000	81.4280	77.3050	97.3050	0.0000	0
26.8600	1.0000	102.3640	63.7200	88.4300	1.0000	1
4.3650	2.0000	113.7300	27.1690	68.7300	1.0000	2
66.1530	0.0000	84.5080	78.3550	98.3550	0.0000	0
63.9200	0.0000	81.1200	77.2000	97.2000	0.0000	0
8.7300	2.0000	122.4600	174.3370	77.4600	1.0000	2
53.1610	0.0000	64.7960	71.6350	91.6350	0.0000	0
5.8500	2.0000	116.7000	163.0090	71.7000	1.0000	2
62.7890	0.0000	79.4040	76.6150	96.6150	0.0000	0
18.6700	1.0000	96.3580	47.3400	84.3350	1.0000	1
18.7600	1.0000	96.4240	47.5200	84.3800	1.0000	1
27.5800	1.0000	102.8920	65.1600	88.7900	1.0000	1
11.2900	1.0000	90.9460	32.5800	80.6450	1.0000	1
64.0360	0.0000	81.2960	77.2600	97.2600	0.0000	0
2.4300	2.0000	109.8600	19.5580	64.8600	1.0000	2
28.1500	1.0000	103.3100	66.3000	89.0750	1.0000	1
27.7300	1.0000	103.0020	65.4600	88.8650	1.0000	1
23.2000	1.0000	99.6800	56.4000	86.6000	1.0000	1
4.7850	2.0000	114.5700	28.8210	69.5700	1.0000	2
7.1850	2.0000	119.3700	168.2600	74.3700	1.0000	2
26.7400	1.0000	102.2760	63.4800	88.3700	1.0000	1
0.7800	2.0000	106.5600	13.0680	61.5600	1.0000	2
0.5400	2.0000	106.0800	12.1240	61.0800	1.0000	2
13.1500	1.0000	92.3100	36.3000	81.5750	1.0000	1
24.5500	1.0000	100.6700	59.1000	87.2750	1.0000	1
53.0160	0.0000	64.5760	71.5600	91.5600	0.0000	0
50.0580	0.0000	60.0880	70.0300	90.0300	0.0000	0
6.8250	2.0000	118.6500	166.8440	73.6500	1.0000	2
8.7600	2.0000	122.5200	174.4550	77.5200	1.0000	2
61.6870	0.0000	77.7320	76.0450	96.0450	0.0000	0
66.0660	0.0000	84.3760	78.3100	98.3100	0.0000	0
18.7900	1.0000	96.4460	47.5800	84.3950	1.0000	1
11.5000	1.0000	91.1000	33.0000	80.7500	1.0000	1
59.9470	0.0000	75.0920	75.1450	95.1450	0.0000	0
25.5100	1.0000	101.3740	61.0200	87.7550	1.0000	1
24.7600	1.0000	100.8240	59.5200	87.3800	1.0000	1
27.5500	1.0000	102.8700	65.1000	88.7750	1.0000	1
4.6650	2.0000	114.3300	28.3490	69.3300	1.0000	2
1.3950	2.0000	107.7900	15.4870	62.7900	1.0000	2
65.8050	0.0000	83.9800	78.1750	98.1750	0.0000	0
22.2400	1.0000	98.9760	54.4800	86.1200	1.0000	1
27.6100	1.0000	102.9140	65.2200	88.8050	1.0000	1
58.0620	0.0000	72.2320	74.1700	94.1700	0.0000	0
20.8300	1.0000	97.9420	51.6600	85.4150	1.0000	1
60.0340	0.0000	75.2240	75.1900	95.1900	0.0000	0
6.9750	2.0000	118.9500	167.4340	73.9500	1.0000	2
0.7500	2.0000	106.5000	12.9500	61.5000	1.0000	2
53.1030	0.0000	64.7080	71.6050	91.6050	0.0000	0
69.4590	0.0000	89.5240	80.0000	99.9900	0.0000	0
50.9280	0.0000	61.4080	70.4800	90.4800	0.0000	0
5.4900	2.0000	115.9800	161.5930	70.9800	1.0000	2
3.7650	2.0000	112.5300	24.8090	67.5300	1.0000	2
27.9700	1.0000	103.1780	65.9400	88.9850	1.0000	1
3.6600	2.0000	112.3200	24.3960	67.3200	1.0000	2
67.2840	0.0000	86.2240	78.9400	98.9400	0.0000	0
27.2500	1.0000	102.6500	64.5000	88.6250	1.0000	1
8.2050	2.0000	121.4100	172.2720	76.4100	1.0000	2
7.0800	2.0000	119.1600	167.8470	74.1600	1.0000	2
6.0150	2.0000	117.0300	163.6580	72.0300	1.0000	2
53.2770	0.0000	64.9720	71.6950	91.6950	0.0000	0
19.2700	1.0000	96.7980	48.5400	84.6350	1.0000	1
50.5220	0.0000	60.7920	70.2700	90.2700	0.0000	0
12.0100	1.0000	91.4740	34.0200	81.0050	1.0000	1
69.2850	0.0000	89.2600	79.9750	99.9750	0.0000	0
23.5000	1.0000	99.9000	57.0000	86.7500	1.0000	1
64.3260	0.0000	81.7360	77.4100	97.4100	0.0000	0
52.0300	0.0000	63.0800	71.0500	91.0500	0.0000	0
16.7800	1.0000	94.9720	43.5600	83.3900	1.0000	1
15.3400	1.0000	93.9160	40.6800	82.6700	1.0000	1
28.6300	1.0000	103.6620	67.2600	89.3150	1.0000	1
64.0650	0.0000	81.3400	77.2750	97.2750	0.0000	0
3.5850	2.0000	112.1700	24.1010	67.1700	1.0000	2
2.2800	2.0000	109.5600	18.9680	64.5600	1.0000	2
27.1900	1.0000	102.6060	64.3800	88.5950	1.0000	1
6.9450	2.0000	118.8900	167.3160	73.8900	1.0000	2
3.2250	2.0000	111.4500	22.6850	66.4500	1.0000	2
1.6650	2.0000	108.3300	16.5490	63.3300	1.0000	2
21.4300	1.0000	98.3820	52.8600	85.7150	1.0000	1
17.8300	1.0000	95.7420	45.6600	83.9150	1.0000	1
51.6240	0.0000	62.4640	70.8400	90.8400	0.0000	0
7.5300	2.0000	120.0600	169.6170	75.0600	1.0000	2
28.7200	1.0000	103.7280	67.4400	89.3600	1.0000	1
5.2350	2.0000	115.4700	160.5900	70.4700	1.0000	2
66.8200	0.0000	85.5200	78.7000	98.7000	0.0000	0
52.3490	0.0000	63.5640	71.2150	91.2150	0.0000	0
54.7850	0.0000	67.2600	72.4750	92.4750	0.0000	0
6.2550	2.0000	117.5100	164.6020	72.5100	1.0000	2
29.6200	1.0000	104.3880	69.2400	89.8100	1.0000	1
3.9450	2.0000	112.8900	25.5170	67.8900	1.0000	2
11.1400	1.0000	90.8360	32.2800	80.5700	1.0000	1
2.2350	2.0000	109.4700	18.7910	64.4700	1.0000	2
29.9800	1.0000	104.9820	69.9600	89.9900	1.0000	1
52.6970	0.0000	64.0920	71.3950	91.3950	0.0000	0
15.9700	1.0000	94.3780	41.9400	82.9850	1.0000	1
60.6140	0.0000	76.1040	75.4900	95.4900	0.0000	0
55.6840	0.0000	68.6240	72.9400	92.9400	0.0000	0
8.7000	2.0000	122.4000	174.2190	77.4000	1.0000	2
8.3700	2.0000	121.7400	172.9210	76.7400	1.0000	2
8.5050	2.0000	122.0100	173.4520	77.0100	1.0000	2
9.3300	2.0000	123.6600	176.6970	78.6600	1.0000	2
14.8900	1.0000	93.5860	39.7800	82.4450	1.0000	1
59.0190	0.0000	73.6840	74.6650	94.6650	0.0000	0
0.5100	2.0000	106.0200	12.0060	61.0200	1.0000	2
58.5840	0.0000	73.0240	74.4400	94.4400	0.0000	0
53.6250	0.0000	65.5000	71.8750	91.8750	0.0000	0
9.5250	2.0000	124.0500	177.4640	79.0500	1.0000	2
62.8470	0.0000	79.4920	76.6450	96.6450	0.0000	0
6.4200	2.0000	117.8400	165.2510	72.8400	1.0000	2
53.9730	0.0000	66.0280	72.0550	92.0550	0.0000	0
4.6800	2.0000	114.3600	28.4080	69.3600	1.0000	2
19.2400	1.0000	96.7760	48.4800	84.6200	1.0000	1
7.1550	2.0000	119.3100	168.1420	74.3100	1.0000	2
10.0000	1.0000	90.0000	30.0000	80.0000	1.0000	1
3.1350	2.0000	111.2700	22.3310	66.2700	1.0000	2
56.9600	0.0000	70.5600	73.6000	93.6000	0.0000	0
20.4100	1.0000	97.6340	50.8200	85.2050	1.0000	1
12.8500	1.0000	92.0900	35.7000	81.4250	1.0000	1
7.8750	2.0000	120.7500	170.9740	75.7500	1.0000	2
65.0220	0.0000	82.7920	77.7700	97.7700	0.0000	0
67.6610	0.0000	86.7960	79.1350	99.1350	0.0000	0
14.9500	1.0000	93.6300	39.9000	82.4750	1.0000	1
12.1600	1.0000	91.5840	34.3200	81.0800	1.0000	1
25.8400	1.0000	101.6160	61.6800	87.9200	1.0000	1
29.9800	1.0000	104.6520	69.9600	89.9900	1.0000	1
25.1200	1.0000	101.0880	60.2400	87.5600	1.0000	1
4.1550	2.0000	113.3100	26.3430	68.3100	1.0000	2
0.6300	2.0000	106.2600	12.4780	61.2600	1.0000	2
5.9850	2.0000	116.9700	163.5400	71.9700	1.0000	2
65.3120	0.0000	83.2320	77.9200	97.9200	0.0000	0
8.5950	2.0000	122.1900	173.8060	77.1900	1.0000	2
55.5100	0.0000	68.3600	72.8500	92.8500	0.0000	0
7.4850	2.0000	119.9700	169.4400	74.9700	1.0000	2
5.2650	2.0000	115.5300	160.7080	70.5300	1.0000	2
8.8350	2.0000	122.6700	174.7500	77.6700	1.0000	2
12.7600	1.0000	92.0240	35.5200	81.3800	1.0000	1
4.4400	2.0000	113.8800	27.4640	68.8800	1.0000	2
8.3550	2.0000	121.7100	172.8620	76.7100	1.0000	2
56.4380	0.0000	69.7680	73.3300	93.3300	0.0000	0
16.2700	1.0000	94.5980	42.5400	83.1350	1.0000	1
14.8000	1.0000	93.5200	39.6000	82.4000	1.0000	1
6.5100	2.0000	118.0200	165.6050	73.0200	1.0000	2
4.5000	2.0000	114.0000	27.7000	69.0000	1.0000	2
19.7500	1.0000	97.1500	49.5000	84.8750	1.0000	1
13.6900	1.0000	92.7060	37.3800	81.8450	1.0000	1
50.2030	0.0000	60.3080	70.1050	90.1050	0.0000	0
17.9500	1.0000	95.8300	45.9000	83.9750	1.0000	1
8.0850	2.0000	121.1700	171.8000	76.1700	1.0000	2
61.0200	0.0000	76.7200	75.7000	95.7000	0.0000	0
53.4800	0.0000	65.2800	71.8000	91.8000	0.0000	0
21.3700	1.0000	98.3380	52.7400	85.6850	1.0000	1
0.1950	2.0000	105.3900	10.7670	60.3900	1.0000	2
60.9910	0.0000	76.6760	75.6850	95.6850	0.0000	0
1.2000	2.0000	107.4000	14.7200	62.4000	1.0000	2
29.4700	1.0000	104.2780	68.9400	89.7350	1.0000	1
8.4000	2.0000	121.8000	173.0390	76.8000	1.0000	2
54.5530	0.0000	66.9080	72.3550	92.3550	0.0000	0
58.8160	0.0000	73.3760	74.5600	94.5600	0.0000	0
69.3430	0.0000	89.3480	80.0000	99.9900	0.0000	0
68.9660	0.0000	88.7760	79.8100	99.8100	0.0000	0
11.0800	1.0000	90.7920	32.1600	80.5400	1.0000	1
8.9400	2.0000	122.8800	175.1630	77.8800	1.0000	2
26.9800	1.0000	102.4520	63.9600	88.4900	1.0000	1
22.2100	1.0000	98.9540	54.4200	86.1050	1.0000	1
64.5580	0.0000	82.0880	77.5300	97.5300	0.0000	0
66.4430	0.0000	84.9480	78.5050	98.5050	0.0000	0
68.9370	0.0000	88.7320	79.7950	99.7950	0.0000	0
60.4980	0.0000	75.9280	75.4300	95.4300	0.0000	0
53.3930	0.0000	65.1480	71.7550	91.7550	0.0000	0
0.0450	2.0000	105.0900	10.1770	60.0900	1.0000	2
9.0000	2.0000	123.0000	175.3990	78.0000	1.0000	2
50.6090	0.0000	60.9240	70.3150	90.3150	0.0000	0
4.6350	2.0000	114.2700	28.2310	69.2700	1.0000	2
5.1900	2.0000	115.3800	160.4130	70.3800	1.0000	2
69.7490	0.0000	89.9640	80.0000	99.9900	0.0000	0
4.5600	2.0000	114.1200	27.9360	69.1200	1.0000	2
1.9500	2.0000	108.9000	17.6700	63.9000	1.0000	2
10.4200	1.0000	90.3080	30.8400	80.2100	1.0000	1
54.3210	0.0000	66.5560	72.2350	92.2350	0.0000	0
5.8800	2.0000	116.7600	163.1270	71.7600	1.0000	2
58.1200	0.0000	72.3200	74.2000	94.2000	0.0000	0
20.2300	1.0000	97.5020	50.4600	85.1150	1.0000	1
12.3400	1.0000	91.7160	34.6800	81.1700	1.0000	1
9.6000	2.0000	124.2000	177.7590	79.2000	1.0000	2
3.2550	2.0000	111.5100	22.8030	66.5100	1.0000	2
14.8300	1.0000	93.5420	39.6600	82.4150	1.0000	1
58.6710	0.0000	73.1560	74.4850	94.4850	0.0000	0
13.2700	1.0000	92.3980	36.5400	81.6350	1.0000	1
7.2750	2.0000	119.5500	168.6140	74.5500	1.0000	2
66.9070	0.0000	85.6520	78.7450	98.7450	0.0000	0
19.9900	1.0000	97.3260	49.9800	84.9950	1.0000	1
18.7300	1.0000	96.4020	47.4600	84.3650	1.0000	1
1.1250	2.0000	107.2500	14.4250	62.2500	1.0000	2
10.9900	1.0000	90.7260	31.9800	80.4950	1.0000	1
14.5300	1.0000	93.3220	39.0600	82.2650	1.0000	1
17.3200	1.0000	95.3680	44.6400	83.6600	1.0000	1
4.3050	2.0000	113.6100	26.9330	68.6100	1.0000	2
18.2200	1.0000	96.0280	46.4400	84.1100	1.0000	1
6.3450	2.0000	117.6900	164.9560	72.6900	1.0000	2
9.2250	2.0000	123.4500	176.2840	78.4500	1.0000	2
53.2480	0.0000	64.9280	71.6800	91.6800	0.0000	0
51.7690	0.0000	62.6840	70.9150	90.9150	0.0000	0
20.4400	1.0000	97.6560	50.8800	85.2200	1.0000	1
23.5900	1.0000	99.9660	57.1800	86.7950	1.0000	1
16.4200	1.0000	94.7080	42.8400	83.2100	1.0000	1
62.5570	0.0000	79.0520	76.4950	96.4950	0.0000	0
8.5500	2.0000	122.1000	173.6290	77.1000	1.0000	2
59.9760	0.0000	75.1360	75.1600	95.1600	0.0000	0
24.5200	1.0000	100.6480	59.0400	87.2600	1.0000	1
11.9800	1.0000	91.4520	33.9600	80.9900	1.0000	1
5.6700	2.0000	116.3400	162.3010	71.3400	1.0000	2
11.8600	1.0000	91.3640	33.7200	80.9300	1.0000	1
4.0500	2.0000	113.1000	25.9300	68.1000	1.0000	2
21.6100	1.0000	98.5140	53.2200	85.8050	1.0000	1
3.8100	2.0000	112.6200	24.9860	67.6200	1.0000	2
15.6100	1.0000	94.1140	41.2200	82.8050	1.0000	1
13.8400	1.0000	92.8160	37.6800	81.9200	1.0000	1
12.8800	1.0000	92.1120	35.7600	81.4400	1.0000	1
67.1100	0.0000	85.9600	78.8500	98.8500	0.0000	0
2.4150	2.0000	109.8300	19.4990	64.8300	1.0000	2
1.3800	2.0000	107.7600	15.4280	62.7600	1.0000	2
67.4000	0.0000	86.4000	79.0000	99.0000	0.0000	0
7.0200	2.0000	119.0400	167.6110	74.0400	1.0000	2
57.6850	0.0000	71.6600	73.9750	93.9750	0.0000	0
7.1400	2.0000	119.2800	168.0830	74.2800	1.0000	2
7.2450	2.0000	119.4900	168.4960	74.4900	1.0000	2
26.5900	1.0000	102.1660	63.1800	88.2950	1.0000	1
13.0000	1.0000	92.2000	36.0000	81.5000	1.0000	1
60.7880	0.0000	76.3680	75.5800	95.5800	0.0000	0
6.9150	2.0000	118.8300	167.1980	73.8300	1.0000	2
57.6270	0.0000	71.5720	73.9450	93.9450	0.0000	0
52.6680	0.0000	64.0480	71.3800	91.3800	0.0000	0
62.8180	0.0000	79.4480	76.6300	96.6300	0.0000	0
29.8900	1.0000	104.5860	69.7800	89.9450	1.0000	1
4.9500	2.0000	114.9000	29.4700	69.9000	1.0000	2
65.7470	0.0000	83.8920	78.1450	98.1450	0.0000	0
29.9800	1.0000	104.9160	69.9600	89.9900	1.0000	1
5.5950	2.0000	116.1900	162.0060	71.1900	1.0000	2
51.1600	0.0000	61.7600	70.6000	90.6000	0.0000	0
66.9650	0.0000	85.7400	78.7750	98.7750	0.0000	0
1.9950	2.0000	108.9900	17.8470	63.9900	1.0000	2
55.8870	0.0000	68.9320	73.0450	93.0450	0.0000	0
9.7950	2.0000	124.5900	178.5260	79.5900	1.0000	2
0.2400	2.0000	105.4800	10.9440	60.4800	1.0000	2
12.4900	1.0000	91.8260	34.9800	81.2450	1.0000	1
10.2100	1.0000	90.1540	30.4200	80.1050	1.0000	1
19.5700	1.0000	97.0180	49.1400	84.7850	1.0000	1
22.1200	1.0000	98.8880	54.2400	86.0600	1.0000	1
6.4350	2.0000	117.8700	165.3100	72.8700	1.0000	2
26.0800	1.0000	101.7920	62.1600	88.0400	1.0000	1
5.0700	2.0000	115.1400	29.9420	70.1400	1.0000	2
0.0600	2.0000	105.1200	10.2360	60.1200	1.0000	2
0.7200	2.0000	106.4400	12.8320	61.4400	1.0000	2
67.4580	0.0000	86.4880	79.0300	99.0300	0.0000	0
2.7450	2.0000	110.4900	20.7970	65.4900	1.0000	2
59.8890	0.0000	75.0040	75.1150	95.1150	0.0000	0
26.7100	1.0000	102.2540	63.4200	88.3550	1.0000	1
3.4650	2.0000	111.9300	23.6290	66.9300	1.0000	2
56.5250	0.0000	69.9000	73.3750	93.3750	0.0000	0
2.8200	2.0000	110.6400	21.0920	65.6400	1.0000	2
20.1700	1.0000	97.4580	50.3400	85.0850	1.0000	1
66.7620	0.0000	85.4320	78.6700	98.6700	0.0000	0
12.6100	1.0000	91.9140	35.2200	81.3050	1.0000	1
2.3250	2.0000	109.6500	19.1450	64.6500	1.0000	2
51.8270	0.0000	62.7720	70.9450	90.9450	0.0000	0
21.3400	1.0000	98.3160	52.6800	85.6700	1.0000	1
68.9950	0.0000	88.8200	79.8250	99.8250	0.0000	0
6.9900	2.0000	118.9800	167.4930	73.9800	1.0000	2
4.7250	2.0000	114.4500	28.5850	69.4500	1.0000	2
60.0920	0.0000	75.3120	75.2200	95.2200	0.0000	0
60.6720	0.0000	76.1920	75.5200	95.5200	0.0000	0
63.5140	0.0000	80.5040	76.9900	96.9900	0.0000	0
69.8070	0.0000	89.9640	80.0000	99.9900	0.0000	0
68.8210	0.0000	88.5560	79.7350	99.7350	0.0000	0
9.5700	2.0000	124.1400	177.6410	79.1400	1.0000	2
0.8700	2.0000	106.7400	13.4220	61.7400	1.0000	2
52.0010	0.0000	63.0360	71.0350	91.0350	0.0000	0
5.0400	2.0000	115.0800	29.8240	70.0800	1.0000	2
57.8300	0.0000	71.8800	74.0500	94.0500	0.0000	0
55.3940	0.0000	68.1840	72.7900	92.7900	0.0000	0
8.8650	2.0000	122.7300	174.8680	77.7300	1.0000	2
58.4680	0.0000	72.8480	74.3800	94.3800	0.0000	0
1.7400	2.0000	108.4800	16.8440	63.4800	1.0000	2
10.2400	1.0000	90.1760	30.4800	80.1200	1.0000	1
17.1700	1.0000	95.2580	44.3400	83.5850	1.0000	1
6.8850	2.0000	118.7700	167.0800	73.7700	1.0000	2
13.9600	1.0000	92.9040	37.9200	81.9800	1.0000	1
4.9050	2.0000	114.8100	29.2930	69.8100	1.0000	2
50.4930	0.0000	60.7480	70.2550	90.2550	0.0000	0
57.3660	0.0000	71.1760	73.8100	93.8100	0.0000	0
69.4010	0.0000	89.4360	80.0000	99.9900	0.0000	0
8.3100	2.0000	121.6200	172.6850	76.6200	1.0000	2
6.8100	2.0000	118.6200	166.7850	73.6200	1.0000	2
16.7500	1.0000	94.9500	43.5000	83.3750	1.0000	1
62.0640	0.0000	78.3040	76.2400	96.2400	0.0000	0
6.7200	2.0000	118.4400	166.4310	73.4400	1.0000	2
4.5300	2.0000	114.0600	27.8180	69.0600	1.0000	2
53.7410	0.0000	65.6760	71.9350	91.9350	0.0000	0
29.9800	1.0000	104.9380	69.9600	89.9900	1.0000	1
1.5750	2.0000	108.1500	16.1950	63.1500	1.0000	2
23.7100	1.0000	100.0540	57.4200	86.8550	1.0000	1
24.0400	1.0000	100.2960	58.0800	87.0200	1.0000	1
57.7720	0.0000	71.7920	74.0200	94.0200	0.0000	0
55.0170	0.0000	67.6120	72.5950	92.5950	0.0000	0
3.8250	2.0000	112.6500	25.0450	67.6500	1.0000	2
4.7700	2.0000	114.5400	28.7620	69.5400	1.0000	2
8.3400	2.0000	121.6800	172.8030	76.6800	1.0000	2
20.5000	1.0000	97.7000	51.0000	85.2500	1.0000	1
14.0500	1.0000	92.9700	38.1000	82.0250	1.0000	1
51.8560	0.0000	62.8160	70.9600	90.9600	0.0000	0
66.8490	0.0000	85.5640	78.7150	98.7150	0.0000	0
8.4300	2.0000	121.8600	173.1570	76.8600	1.0000	2
3.3150	2.0000	111.6300	23.0390	66.6300	1.0000	2
3.9600	2.0000	112.9200	25.5760	67.9200	1.0000	2
55.2200	0.0000	67.9200	72.7000	92.7000	0.0000	0
8.4750	2.0000	121.9500	173.3340	76.9500	1.0000	2
57.0180	0.0000	70.6480	73.6300	93.6300	0.0000	0
64.3550	0.0000	81.7800	77.4250	97.4250	0.0000	0
10.6600	1.0000	90.4840	31.3200	80.3300	1.0000	1
60.0630	0.0000	75.2680	75.2050	95.2050	0.0000	0
59.5410	0.0000	74.4760	74.9350	94.9350	0.0000	0
26.4100	1.0000	102.0340	62.8200	88.2050	1.0000	1
51.3340	0.0000	62.0240	70.6900	90.6900	0.0000	0
57.8010	0.0000	71.8360	74.0350	94.0350	0.0000	0
53.8280	0.0000	65.8080	71.9800	91.9800	0.0000	0
7.3050	2.0000	119.6100	168.7320	74.6100	1.0000	2
63.1660	0.0000	79.9760	76.8100	96.8100	0.0000	0
55.1620	0.0000	67.8320	72.6700	92.6700	0.0000	0
7.9800	2.0000	120.9600	171.3870	75.9600	1.0000	2
59.2510	0.0000	74.0360	74.7850	94.7850	0.0000	0
8.7750	2.0000	122.5500	174.5140	77.5500	1.0000	2
0.0750	2.0000	105.1500	10.2950	60.1500	1.0000	2
26.2600	1.0000	101.9240	62.5200	88.1300	1.0000	1
67.4870	0.0000	86.5320	79.0450	99.0450	0.0000	0
51.0150	0.0000	61.5400	70.5250	90.5250	0.0000	0
10.3600	1.0000	90.2640	30.7200	80.1800	1.0000	1
55.4230	0.0000	68.2280	72.8050	92.8050	0.0000	0
7.8600	2.0000	120.7200	170.9150	75.7200	1.0000	2
7.2000	2.0000	119.4000	168.3190	74.4000	1.0000	2
0.3150	2.0000	105.6300	11.2390	60.6300	1.0000	2
5.3100	2.0000	115.6200	160.8850	70.6200	1.0000	2
29.4100	1.0000	104.2340	68.8200	89.7050	1.0000	1
67.5450	0.0000	86.6200	79.0750	99.0750	0.0000	0
9.4800	2.0000	123.9600	177.2870	78.9600	1.0000	2
5.5200	2.0000	116.0400	161.7110	71.0400	1.0000	2
68.3280	0.0000	87.8080	79.4800	99.4800	0.0000	0
16.1800	1.0000	94.5320	42.3600	83.0900	1.0000	1
22.3300	1.0000	99.0420	54.6600	86.1650	1.0000	1
14.7400	1.0000	93.4760	39.4800	82.3700	1.0000	1
8.0400	2.0000	121.0800	171.6230	76.0800	1.0000	2
22.2700	1.0000	98.9980	54.5400	86.1350	1.0000	1
12.9100	1.0000	92.1340	35.8200	81.4550	1.0000	1
5.7450	2.0000	116.4900	162.5960	71.4900	1.0000	2
58.4970	0.0000	72.8920	74.3950	94.3950	0.0000	0
9.9450	2.0000	124.8900	179.1160	79.8900	1.0000	2
13.9900	1.0000	92.9260	37.9800	81.9950	1.0000	1
56.7280	0.0000	70.2080	73.4800	93.4800	0.0000	0
0.0150	2.0000	105.0300	10.0590	60.0300	1.0000	2
9.4350	2.0000	123.8700	177.1100	78.8700	1.0000	2
7.6050	2.0000	120.2100	169.9120	75.2100	1.0000	2
66.5880	0.0000	85.1680	78.5800	98.5800	0.0000	0
68.1250	0.0000	87.5000	79.3750	99.3750	0.0000	0
1.6500	2.0000	108.3000	16.4900	63.3000	1.0000	2
20.9500	1.0000	98.0300	51.9000	85.4750	1.0000	1
22.1800	1.0000	98.9320	54.3600	86.0900	1.0000	1
27.4300	1.0000	102.7820	64.8600	88.7150	1.0000	1
16.8700	1.0000	95.0380	43.7400	83.4350	1.0000	1
20.6800	1.0000	97.8320	51.3600	85.3400	1.0000	1
1.0500	2.0000	107.1000	14.1300	62.1000	1.0000	2
18.6100	1.0000	96.3140	47.2200	84.3050	1.0000	1
16.9300	1.0000	95.0820	43.8600	83.4650	1.0000	1
23.6200	1.0000	99.9880	57.2400	86.8100	1.0000	1
18.0700	1.0000	95.9180	46.1400	84.0350	1.0000	1
20.4700	1.0000	97.6780	50.9400	85.2350	1.0000	1
57.5110	0.0000	71.3960	73.8850	93.8850	0.0000	0
62.6730	0.0000	79.2280	76.5550	96.5550	0.0000	0
2.5500	2.0000	110.1000	20.0300	65.1000	1.0000	2
11.0500	1.0000	90.7700	32.1000	80.5250	1.0000	1
5.8650	2.0000	116.7300	163.0680	71.7300	1.0000	2
0.4650	2.0000	105.9300	11.8290	60.9300	1.0000	2
22.1500	1.0000	98.9100	54.3000	86.0750	1.0000	1
29.9800	1.0000	104.6960	69.9600	89.9900	1.0000	1
55.0750	0.0000	67.7000	72.6250	92.6250	0.0000	0
22.8400	1.0000	99.4160	55.6800	86.4200	1.0000	1
7.4250	2.0000	119.8500	169.2040	74.8500	1.0000	2
16.6600	1.0000	94.8840	43.3200	83.3300	1.0000	1
64.9350	0.0000	82.6600	77.7250	97.7250	0.0000	0
7.3350	2.0000	119.6700	168.8500	74.6700	1.0000	2
51.0730	0.0000	61.6280	70.5550	90.5550	0.0000	0
2.2650	2.0000	109.5300	18.9090	64.5300	1.0000	2
24.1600	1.0000	100.3840	58.3200	87.0800	1.0000	1
68.6470	0.0000	88.2920	79.6450	99.6450	0.0000	0
64.4710	0.0000	81.9560	77.4850	97.4850	0.0000	0
9.3750	2.0000	123.7500	176.8740	78.7500	1.0000	2
61.6580	0.0000	77.6880	76.0300	96.0300	0.0000	0
65.6890	0.0000	83.8040	78.1150	98.1150	0.0000	0
13.5700	1.0000	92.6180	37.1400	81.7850	1.0000	1
19.2100	1.0000	96.7540	48.4200	84.6050	1.0000	1
55.8290	0.0000	68.8440	73.0150	93.0150	0.0000	0
16.2400	1.0000	94.5760	42.4800	83.1200	1.0000	1
22.3900	1.0000	99.0860	54.7800	86.1950	1.0000	1
58.0910	0.0000	72.2760	74.1850	94.1850	0.0000	0
7.5450	2.0000	120.0900	169.6760	75.0900	1.0000	2
17.4100	1.0000	95.4340	44.8200	83.7050	1.0000	1
65.5440	0.0000	83.5840	78.0400	98.0400	0.0000	0
58.9320	0.0000	73.5520	74.6200	94.6200	0.0000	0
59.7730	0.0000	74.8280	75.0550	95.0550	0.0000	0
60.7010	0.0000	76.2360	75.5350	95.5350	0.0000	0
57.7430	0.0000	71.7480	74.0050	94.0050	0.0000	0
12.2200	1.0000	91.6280	34.4400	81.1100	1.0000	1
2.5200	2.0000	110.0400	19.9120	65.0400	1.0000	2
54.6110	0.0000	66.9960	72.3850	92.3850	0.0000	0
65.1670	0.0000	83.0120	77.8450	97.8450	0.0000	0
52.2040	0.0000	63.3440	71.1400	91.1400	0.0000	0
52.2910	0.0000	63.4760	71.1850	91.1850	0.0000	0
29.1700	1.0000	104.0580	68.3400	89.5850	1.0000	1
54.8720	0.0000	67.3920	72.5200	92.5200	0.0000	0
52.7550	0.0000	64.1800	71.4250	91.4250	0.0000	0
58.2940	0.0000	72.5840	74.2900	94.2900	0.0000	0
65.7760	0.0000	83.9360	78.1600	98.1600	0.0000	0
25.8100	1.0000	101.5940	61.6200	87.9050	1.0000	1
14.1400	1.0000	93.0360	38.2800	82.0700	1.0000	1
4.8450	2.0000	114.6900	29.0570	69.6900	1.0000	2
69.7200	0.0000	89.9200	80.0000	99.9900	0.0000	0
66.2110	0.0000	84.5960	78.3850	98.3850	0.0000	0
53.7120	0.0000	65.6320	71.9200	91.9200	0.0000	0
5.7300	2.0000	116.4600	162.5370	71.4600	1.0000	2
62.9920	0.0000	79.7120	76.7200	96.7200	0.0000	0
8.5800	2.0000	122.1600	173.7470	77.1600	1.0000	2
29.9800	1.0000	104.7400	69.9600	89.9900	1.0000	1
1.0650	2.0000	107.1300	14.1890	62.1300	1.0000	2
67.6030	0.0000	86.7080	79.1050	99.1050	0.0000	0
16.4800	1.0000	94.7520	42.9600	83.2400	1.0000	1
60.9040	0.0000	76.5440	75.6400	95.6400	0.0000	0
20.3500	1.0000	97.5900	50.7000	85.1750	1.0000	1
11.3500	1.0000	90.9900	32.7000	80.6750	1.0000	1
60.1210	0.0000	75.3560	75.2350	95.2350	0.0000	0
51.4790	0.0000	62.2440	70.7650	90.7650	0.0000	0
68.3570	0.0000	87.8520	79.4950	99.4950	0.0000	0
25.2100	1.0000	101.1540	60.4200	87.6050	1.0000	1
2.5350	2.0000	110.0700	19.9710	65.0700	1.0000	2
67.3130	0.0000	86.2680	78.9550	98.9550	0.0000	0
11.7700	1.0000	91.2980	33.5400	80.8850	1.0000	1
8.4150	2.0000	121.8300	173.0980	76.8300	1.0000	2
10.9000	1.0000	90.6600	31.8000	80.4500	1.0000	1
56.6700	0.0000	70.1200	73.4500	93.4500	0.0000	0
0.5850	2.0000	106.1700	12.3010	61.1700	1.0000	2
2.5050	2.0000	110.0100	19.8530	65.0100	1.0000	2
55.4810	0.0000	68.3160	72.8350	92.8350	0.0000	0
29.3200	1.0000	104.1680	68.6400	89.6600	1.0000	1
23.8300	1.0000	100.1420	57.6600	86.9150	1.0000	1
24.9100	1.0000	100.9340	59.8200	87.4550	1.0000	1
2.9550	2.0000	110.9100	21.6230	65.9100	1.0000	2
62.6150	0.0000	79.1400	76.5250	96.5250	0.0000	0
29.8000	1.0000	104.5200	69.6000	89.9000	1.0000	1
1.2750	2.0000	107.5500	15.0150	62.5500	1.0000	2
68.4440	0.0000	87.9840	79.5400	99.5400	0.0000	0
0.5250	2.0000	106.0500	12.0650	61.0500	1.0000	2
50.9570	0.0000	61.4520	70.4950	90.4950	0.0000	0
9.8550	2.0000	124.7100	178.7620	79.7100	1.0000	2
56.5540	0.0000	69.9440	73.3900	93.3900	0.0000	0
1.5900	2.0000	108.1800	16.2540	63.1800	1.0000	2
69.5170	0.0000	89.6120	80.0000	99.9900	0.0000	0
5.1300	2.0000	115.2600	160.1770	70.2600	1.0000	2
23.3200	1.0000	99.7680	56.6400	86.6600	1.0000	1
10.7200	1.0000	90.5280	31.4400	80.3600	1.0000	1
22.6600	1.0000	99.2840	55.3200	86.3300	1.0000	1
50.6380	0.0000	60.9680	70.3300	90.3300	0.0000	0
59.5120	0.0000	74.4320	74.9200	94.9200	0.0000	0
3.9750	2.0000	112.9500	25.6350	67.9500	1.0000	2
56.6990	0.0000	70.1640	73.4650	93.4650	0.0000	0
66.2690	0.0000	84.6840	78.4150	98.4150	0.0000	0
9.1800	2.0000	123.3600	176.1070	78.3600	1.0000	2
7.6500	2.0000	120.3000	170.0890	75.3000	1.0000	2
21.0100	1.0000	98.0740	52.0200	85.5050	1.0000	1
0.6150	2.0000	106.2300	12.4190	61.2300	1.0000	2
21.0700	1.0000	98.1180	52.1400	85.5350	1.0000	1
17.0500	1.0000	95.1700	44.1000	83.5250	1.0000	1
68.5600	0.0000	88.1600	79.6000	99.6000	0.0000	0
58.7290	0.0000	73.2440	74.5150	94.5150	0.0000	0
3.2850	2.0000	111.5700	22.9210	66.5700	1.0000	2
7.2900	2.0000	119.5800	168.6730	74.5800	1.0000	2
18.9400	1.0000	96.5560	47.8800	84.4700	1.0000	1
20.1100	1.0000	97.4140	50.2200	85.0550	1.0000	1
4.2900	2.0000	113.5800	26.8740	68.5800	1.0000	2
9.7650	2.0000	124.5300	178.4080	79.5300	1.0000	2
0.7350	2.0000	106.4700	12.8910	61.4700	1.0000	2
16.8400	1.0000	95.0160	43.6800	83.4200	1.0000	1
10.9300	1.0000	90.6820	31.8600	80.4650	1.0000	1
2.1600	2.0000	109.3200	18.4960	64.3200	1.0000	2
0.1650	2.0000	105.3300	10.6490	60.3300	1.0000	2
21.7600	1.0000	98.6240	53.5200	85.8800	1.0000	1
19.8400	1.0000	97.2160	49.6800	84.9200	1.0000	1
52.8710	0.0000	64.3560	71.4850	91.4850	0.0000	0
26.6800	1.0000	102.2320	63.3600	88.3400	1.0000	1
13.5100	1.0000	92.5740	37.0200	81.7550	1.0000	1
6.7500	2.0000	118.5000	166.5490	73.5000	1.0000	2
10.5400	1.0000	90.3960	31.0800	80.2700	1.0000	1
57.9170	0.0000	72.0120	74.0950	94.0950	0.0000	0
16.6000	1.0000	94.8400	43.2000	83.3000	1.0000	1
68.9080	0.0000	88.6880	79.7800	99.7800	0.0000	0
53.5380	0.0000	65.3680	71.8300	91.8300	0.0000	0
5.8350	2.0000	116.6700	162.9500	71.6700	1.0000	2
8.0550	2.0000	121.1100	171.6820	76.1100	1.0000	2
23.6800	1.0000	100.0320	57.3600	86.8400	1.0000	1
5.9250	2.0000	116.8500	163.3040	71.8500	1.0000	2
26.3500	1.0000	101.9900	62.7000	88.1750	1.0000	1
2.5800	2.0000	110.1600	20.1480	65.1600	1.0000	2
4.8900	2.0000	114.7800	29.2340	69.7800	1.0000	2
24.1900	1.0000	100.4060	58.3800	87.0950	1.0000	1
54.5240	0.0000	66.8640	72.3400	92.3400	0.0000	0
17.1400	1.0000	95.2360	44.2800	83.5700	1.0000	1
69.8940	0.0000	89.9640	80.0000	99.9900	0.0000	0
2.8500	2.0000	110.7000	21.2100	65.7000	1.0000	2
8.2200	2.0000	121.4400	172.3310	76.4400	1.0000	2
50.4640	0.0000	60.7040	70.2400	90.2400	0.0000	0
7.4400	2.0000	119.8800	169.2630	74.8800	1.0000	2
18.3400	1.0000	96.1160	46.6800	84.1700	1.0000	1
54.8430	0.0000	67.3480	72.5050	92.5050	0.0000	0
58.4100	0.0000	72.7600	74.3500	94.3500	0.0000	0
4.7400	2.0000	114.4800	28.6440	69.4800	1.0000	2
55.8000	0.0000	68.8000	73.0000	93.0000	0.0000	0
26.0200	1.0000	101.7480	62.0400	88.0100	1.0000	1
60.8170	0.0000	76.4120	75.5950	95.5950	0.0000	0
3.8700	2.0000	112.7400	25.2220	67.7400	1.0000	2
5.7000	2.0000	116.4000	162.4190	71.4000	1.0000	2
1.3650	2.0000	107.7300	15.3690	62.7300	1.0000	2
3.3750	2.0000	111.7500	23.2750	66.7500	1.0000	2
65.7180	0.0000	83.8480	78.1300	98.1300	0.0000	0
6.0600	2.0000	117.1200	163.8350	72.1200	1.0000	2
50.3770	0.0000	60.5720	70.1950	90.1950	0.0000	0
2.7900	2.0000	110.5800	20.9740	65.5800	1.0000	2
5.8050	2.0000	116.6100	162.8320	71.6100	1.0000	2
2.6400	2.0000	110.2800	20.3840	65.2800	1.0000	2
7.4100	2.0000	119.8200	169.1450	74.8200	1.0000	2
28.4800	1.0000	103.5520	66.9600	89.2400	1.0000	1
63.4560	0.0000	80.4160	76.9600	96.9600	0.0000	0
5.7900	2.0000	116.5800	162.7730	71.5800	1.0000	2
0.4800	2.0000	105.9600	11.8880	60.9600	1.0000	2
22.3600	1.0000	99.0640	54.7200	86.1800	1.0000	1
5.4450	2.0000	115.8900	161.4160	70.8900	1.0000	2
12.5200	1.0000	91.8480	35.0400	81.2600	1.0000	1
24.6400	1.0000	100.7360	59.2800	87.3200	1.0000	1
29.0200	1.0000	103.9480	68.0400	89.5100	1.0000	1
20.6200	1.0000	97.7880	51.2400	85.3100	1.0000	1
28.5700	1.0000	103.6180	67.1400	89.2850	1.0000	1
5.5650	2.0000	116.1300	161.8880	71.1300	1.0000	2
5.1600	2.0000	115.3200	160.2950	70.3200	1.0000	2
26.2300	1.0000	101.9020	62.4600	88.1150	1.0000	1
14.4400	1.0000	93.2560	38.8800	82.2200	1.0000	1
8.6550	2.0000	122.3100	174.0420	77.3100	1.0000	2
19.3000	1.0000	96.8200	48.6000	84.6500	1.0000	1
1.6950	2.0000	108.3900	16.6670	63.3900	1.0000	2
12.4000	1.0000	91.7600	34.8000	81.2000	1.0000	1
60.2080	0.0000	75.4880	75.2800	95.2800	0.0000	0
61.3680	0.0000	77.2480	75.8800	95.8800	0.0000	0
1.7700	2.0000	108.5400	16.9620	63.5400	1.0000	2
11.2600	1.0000	90.9240	32.5200	80.6300	1.0000	1
51.0440	0.0000	61.5840	70.5400	90.5400	0.0000	0
19.7200	1.0000	97.1280	49.4400	84.8600	1.0000	1
60.1790	0.0000	75.4440	75.2650	95.2650	0.0000	0
21.4600	1.0000	98.4040	52.9200	85.7300	1.0000	1
3.2400	2.0000	111.4800	22.7440	66.4800	1.0000	2
21.9400	1.0000	98.7560	53.8800	85.9700	1.0000	1
5.5800	2.0000	116.1600	161.9470	71.1600	1.0000	2
61.0490	0.0000	76.7640	75.7150	95.7150	0.0000	0
56.2350	0.0000	69.4600	73.2250	93.2250	0.0000	0
19.6000	1.0000	97.0400	49.2000	84.8000	1.0000	1
3.4200	2.0000	111.8400	23.4520	66.8400	1.0000	2
24.4900	1.0000	100.6260	58.9800	87.2450	1.0000	1
7.7100	2.0000	120.4200	170.3250	75.4200	1.0000	2
19.6600	1.0000	97.0840	49.3200	84.8300	1.0000	1
6.5250	2.0000	118.0500	165.6640	73.0500	1.0000	2
3.9150	2.0000	112.8300	25.3990	67.8300	1.0000	2
58.9030	0.0000	73.5080	74.6050	94.6050	0.0000	0
9.9000	2.0000	124.8000	178.9390	79.8000	1.0000	2
0.3750	2.0000	105.7500	11.4750	60.7500	1.0000	2
55.1910	0.0000	67.8760	72.6850	92.6850	0.0000	0
57.3370	0.0000	71.1320	73.7950	93.7950	0.0000	0
56.0610	0.0000	69.1960	73.1350	93.1350	0.0000	0
60.5270	0.0000	75.9720	75.4450	95.4450	0.0000	0
18.3700	1.0000	96.1380	46.7400	84.1850	1.0000	1
13.9300	1.0000	92.8820	37.8600	81.9650	1.0000	1
19.5100	1.0000	96.9740	49.0200	84.7550	1.0000	1
22.9600	1.0000	99.5040	55.9200	86.4800	1.0000	1
6.3150	2.0000	117.6300	164.8380	72.6300	1.0000	2
20.9800	1.0000	98.0520	51.9600	85.4900	1.0000	1
27.7600	1.0000	103.0240	65.5200	88.8800	1.0000	1
22.5700	1.0000	99.2180	55.1400	86.2850	1.0000	1
22.4200	1.0000	99.1080	54.8400	86.2100	1.0000	1
5.2200	2.0000	115.4400	160.5310	70.4400	1.0000	2
19.6300	1.0000	97.0620	49.2600	84.8150	1.0000	1
22.5100	1.0000	99.1740	55.0200	86.2550	1.0000	1
56.6120	0.0000	70.0320	73.4200	93.4200	0.0000	0
0.9750	2.0000	106.9500	13.8350	61.9500	1.0000	2
60.9620	0.0000	76.6320	75.6700	95.6700	0.0000	0
58.3520	0.0000	72.6720	74.3200	94.3200	0.0000	0
14.7700	1.0000	93.4980	39.5400	82.3850	1.0000	1
69.3140	0.0000	89.3040	79.9900	99.9900	0.0000	0
11.4100	1.0000	91.0340	32.8200	80.7050	1.0000	1
53.7700	0.0000	65.7200	71.9500	91.9500	0.0000	0
6.6600	2.0000	118.3200	166.1950	73.3200	1.0000	2
50.7540	0.0000	61.1440	70.3900	90.3900	0.0000	0
64.5870	0.0000	82.1320	77.5450	97.5450	0.0000	0
63.7460	0.0000	80.8560	77.1100	97.1100	0.0000	0
29.9800	1.0000	104.8500	69.9600	89.9900	1.0000	1
60.4110	0.0000	75.7960	75.3850	95.3850	0.0000	0
6.2100	2.0000	117.4200	164.4250	72.4200	1.0000	2
54.4660	0.0000	66.7760	72.3100	92.3100	0.0000	0
2.4450	2.0000	109.8900	19.6170	64.8900	1.0000	2
65.3700	0.0000	83.3200	77.9500	97.9500	0.0000	0
27.9400	1.0000	103.1560	65.8800	88.9700	1.0000	1
27.0700	1.0000	102.5180	64.1400	88.5350	1.0000	1
52.1750	0.0000	63.3000	71.1250	91.1250	0.0000	0
23.1100	1.0000	99.6140	56.2200	86.5550	1.0000	1
23.0500	1.0000	99.5700	56.1000	86.5250	1.0000	1
6.3000	2.0000	117.6000	164.7790	72.6000	1.0000	2
29.2600	1.0000	104.1240	68.5200	89.6300	1.0000	1
23.5300	1.0000	99.9220	57.0600	86.7650	1.0000	1
7.0350	2.0000	119.0700	167.6700	74.0700	1.0000	2
6.3750	2.0000	117.7500	165.0740	72.7500	1.0000	2
6.1650	2.0000	117.3300	164.2480	72.3300	1.0000	2
57.5690	0.0000	71.4840	73.9150	93.9150	0.0000	0
0.9450	2.0000	106.8900	13.7170	61.8900	1.0000	2
57.7140	0.0000	71.7040	73.9900	93.9900	0.0000	0
19.3900	1.0000	96.8860	48.7800	84.6950	1.0000	1
52.4650	0.0000	63.7400	71.2750	91.2750	0.0000	0
54.6980	0.0000	67.1280	72.4300	92.4300	0.0000	0
15.6400	1.0000	94.1360	41.2800	82.8200	1.0000	1
24.7300	1.0000	100.8020	59.4600	87.3650	1.0000	1
61.4840	0.0000	77.4240	75.9400	95.9400	0.0000	0
8.0700	2.0000	121.1400	171.7410	76.1400	1.0000	2
15.5500	1.0000	94.0700	41.1000	82.7750	1.0000	1
29.9800	1.0000	104.8280	69.9600	89.9900	1.0000	1
24.8200	1.0000	100.8680	59.6400	87.4100	1.0000	1
63.5720	0.0000	80.5920	77.0200	97.0200	0.0000	0
28.9600	1.0000	103.9040	67.9200	89.4800	1.0000	1
3.4500	2.0000	111.9000	23.5700	66.9000	1.0000	2
28.9900	1.0000	103.9260	67.9800	89.4950	1.0000	1
7.6200	2.0000	120.2400	169.9710	75.2400	1.0000	2
9.4950	2.0000	123.9900	177.3460	78.9900	1.0000	2
7.1700	2.0000	119.3400	168.2010	74.3400	1.0000	2
59.3670	0.0000	74.2120	74.8450	94.8450	0.0000	0
3.8400	2.0000	112.6800	25.1040	67.6800	1.0000	2
3.8550	2.0000	112.7100	25.1630	67.7100	1.0000	2
11.5300	1.0000	91.1220	33.0600	80.7650	1.0000	1
8.6400	2.0000	122.2800	173.9830	77.2800	1.0000	2
60.2370	0.0000	75.5320	75.2950	95.2950	0.0000	0
15.5200	1.0000	94.0480	41.0400	82.7600	1.0000	1
57.2500	0.0000	71.0000	73.7500	93.7500	0.0000	0
64.6160	0.0000	82.1760	77.5600	97.5600	0.0000	0
62.9050	0.0000	79.5800	76.6750	96.6750	0.0000	0
7.5600	2.0000	120.1200	169.7350	75.1200	1.0000	2
51.4210	0.0000	62.1560	70.7350	90.7350	0.0000	0
69.2560	0.0000	89.2160	79.9600	99.9600	0.0000	0
68.6180	0.0000	88.2480	79.6300	99.6300	0.0000	0
11.6500	1.0000	91.2100	33.3000	80.8250	1.0000	1
2.0850	2.0000	109.1700	18.2010	64.1700	1.0000	2
55.1330	0.0000	67.7880	72.6550	92.6550	0.0000	0
14.2600	1.0000	93.1240	38.5200	82.1300	1.0000	1
19.0600	1.0000	96.6440	48.1200	84.5300	1.0000	1
4.5150	2.0000	114.0300	27.7590	69.0300	1.0000	2
52.6100	0.0000	63.9600	71.3500	91.3500	0.0000	0
14.6800	1.0000	93.4320	39.3600	82.3400	1.0000	1
4.3500	2.0000	113.7000	27.1100	68.7000	1.0000	2
0.8100	2.0000	106.6200	13.1860	61.6200	1.0000	2
3.5700	2.0000	112.1400	24.0420	67.1400	1.0000	2
16.0900	1.0000	94.4660	42.1800	83.0450	1.0000	1
51.5080	0.0000	62.2880	70.7800	90.7800	0.0000	0
67.0520	0.0000	85.8720	78.8200	98.8200	0.0000	0
56.2930	0.0000	69.5480	73.2550	93.2550	0.0000	0
61.9480	0.0000	78.1280	76.1800	96.1800	0.0000	0
2.3850	2.0000	109.7700	19.3810	64.7700	1.0000	2
51.5660	0.0000	62.3760	70.8100	90.8100	0.0000	0
26.3200	1.0000	101.9680	62.6400	88.1600	1.0000	1
1.1850	2.0000	107.3700	14.6610	62.3700	1.0000	2
68.2120	0.0000	87.6320	79.4200	99.4200	0.0000	0
51.9430	0.0000	62.9480	71.0050	91.0050	0.0000	0
50.0290	0.0000	60.0440	70.0150	90.0150	0.0000	0
25.3300	1.0000	101.2420	60.6600	87.6650	1.0000	1
69.8650	0.0000	89.9640	80.0000	99.9900	0.0000	0
15.8500	1.0000	94.2900	41.7000	82.9250	1.0000	1
18.1000	1.0000	95.9400	46.2000	84.0500	1.0000	1
24.3100	1.0000	100.4940	58.6200	87.1550	1.0000	1
22.9000	1.0000	99.4600	55.8000	86.4500	1.0000	1
8.2650	2.0000	121.5300	172.5080	76.5300	1.0000	2
54.4950	0.0000	66.8200	72.3250	92.3250	0.0000	0
50.5510	0.0000	60.8360	70.2850	90.2850	0.0000	0
6.1050	2.0000	117.2100	164.0120	72.2100	1.0000	2
14.2900	1.0000	93.1460	38.5800	82.1450	1.0000	1
1.5150	2.0000	108.0300	15.9590	63.0300	1.0000	2
17.5900	1.0000	95.5660	45.1800	83.7950	1.0000	1
19.7800	1.0000	97.1720	49.5600	84.8900	1.0000	1
69.0530	0.0000	88.9080	79.8550	99.8550	0.0000	0
0.6750	2.0000	106.3500	12.6550	61.3500	1.0000	2
0.8550	2.0000	106.7100	13.3630	61.7100	1.0000	2
55.0460	0.0000	67.6560	72.6100	92.6100	0.0000	0
69.0820	0.0000	88.9520	79.8700	99.8700	0.0000	0
1.5450	2.0000	108.0900	16.0770	63.0900	1.0000	2
8.4900	2.0000	121.9800	173.3930	76.9800	1.0000	2
7.5750	2.0000	120.1500	169.7940	75.1500	1.0000	2
55.8580	0.0000	68.8880	73.0300	93.0300	0.0000	0
15.3100	1.0000	93.8940	40.6200	82.6550	1.0000	1
27.4900	1.0000	102.8260	64.9800	88.7450	1.0000	1
18.0100	1.0000	95.8740	46.0200	84.0050	1.0000	1
69.9810	0.0000	89.9640	80.0000	99.9900	0.0000	0
21.7300	1.0000	98.6020	53.4600	85.8650	1.0000	1
50.1740	0.0000	60.2640	70.0900	90.0900	0.0000	0
2.1150	2.0000	109.2300	18.3190	64.2300	1.0000	2
55.5390	0.0000	68.4040	72.8650	92.8650	0.0000	0
61.7160	0.0000	77.7760	76.0600	96.0600	0.0000	0
19.9300	1.0000	97.2820	49.8600	84.9650	1.0000	1
24.7000	1.0000	100.7800	59.4000	87.3500	1.0000	1
53.5090	0.0000	65.3240	71.8150	91.8150	0.0000	0
21.8800	1.0000	98.7120	53.7600	85.9400	1.0000	1
66.1240	0.0000	84.4640	78.3400	98.3400	0.0000	0
52.4070	0.0000	63.6520	71.2450	91.2450	0.0000	0
15.6700	1.0000	94.1580	41.3400	82.8350	1.0000	1
0.8250	2.0000	106.6500	13.2450	61.6500	1.0000	2
63.3980	0.0000	80.3280	76.9300	96.9300	0.0000	0
7.9050	2.0000	120.8100	171.0920	75.8100	1.0000	2
23.8600	1.0000	100.1640	57.7200	86.9300	1.0000	1
19.9000	1.0000	97.2600	49.8000	84.9500	1.0000	1
8.8200	2.0000	122.6400	174.6910	77.6400	1.0000	2
24.4300	1.0000	100.5820	58.8600	87.2150	1.0000	1
1.0050	2.0000	107.0100	13.9530	62.0100	1.0000	2
50.6670	0.0000	61.0120	70.3450	90.3450	0.0000	0
2.0400	2.0000	109.0800	18.0240	64.0800	1.0000	2
61.6290	0.0000	77.6440	76.0150	96.0150	0.0000	0
7.7700	2.0000	120.5400	170.5610	75.5400	1.0000	2
5.7750	2.0000	116.5500	162.7140	71.5500	1.0000	2
25.7800	1.0000	101.5720	61.5600	87.8900	1.0000	1
56.8440	0.0000	70.3840	73.5400	93.5400	0.0000	0
11.4400	1.0000	91.0560	32.8800	80.7200	1.0000	1
12.9700	1.0000	92.1780	35.9400	81.4850	1.0000	1
16.1200	1.0000	94.4880	42.2400	83.0600	1.0000	1
7.8000	2.0000	120.6000	170.6790	75.6000	1.0000	2
69.1110	0.0000	88.9960	79.8850	99.8850	0.0000	0
28.1200	1.0000	103.2880	66.2400	89.0600	1.0000	1
54.0600	0.0000	66.1600	72.1000	92.1000	0.0000	0
66.9360	0.0000	85.6960	78.7600	98.7600	0.0000	0
25.7200	1.0000	101.5280	61.4400	87.8600	1.0000	1
15.5800	1.0000	94.0920	41.1600	82.7900	1.0000	1
27.5200	1.0000	102.8480	65.0400	88.7600	1.0000	1
9.2850	2.0000	123.5700	176.5200	78.5700	1.0000	2
9.8850	2.0000	124.7700	178.8800	79.7700	1.0000	2
10.9600	1.0000	90.7040	31.9200	80.4800	1.0000	1
66.5300	0.0000	85.0800	78.5500	98.5500	0.0000	0
27.8800	1.0000	103.1120	65.7600	88.9400	1.0000	1
51.1020	0.0000	61.6720	70.5700	90.5700	0.0000	0
4.4850	2.0000	113.9700	27.6410	68.9700	1.0000	2
4.2750	2.0000	113.5500	26.8150	68.5500	1.0000	2
23.9500	1.0000	100.2300	57.9000	86.9750	1.0000	1
26.8000	1.0000	102.3200	63.6000	88.4000	1.0000	1
27.6700	1.0000	102.9580	65.3400	88.8350	1.0000	1
55.4520	0.0000	68.2720	72.8200	92.8200	0.0000	0
57.4530	0.0000	71.3080	73.8550	93.8550	0.0000	0
55.7710	0.0000	68.7560	72.9850	92.9850	0.0000	0
52.0880	0.0000	63.1680	71.0800	91.0800	0.0000	0
9.9150	2.0000	124.8300	178.9980	79.8300	1.0000	2
66.4140	0.0000	84.9040	78.4900	98.4900	0.0000	0
56.3510	0.0000	69.6360	73.2850	93.2850	0.0000	0
61.8320	0.0000	77.9520	76.1200	96.1200	0.0000	0
58.0040	0.0000	72.1440	74.1400	94.1400	0.0000	0
25.6900	1.0000	101.5060	61.3800	87.8450	1.0000	1
62.4120	0.0000	78.8320	76.4200	96.4200	0.0000	0
14.9800	1.0000	93.6520	39.9600	82.4900	1.0000	1
62.2090	0.0000	78.5240	76.3150	96.3150	0.0000	0
7.2300	2.0000	119.4600	168.4370	74.4600	1.0000	2
68.2410	0.0000	87.6760	79.4350	99.4350	0.0000	0
20.2900	1.0000	97.5460	50.5800	85.1450	1.0000	1
23.8000	1.0000	100.1200	57.6000	86.9000	1.0000	1
27.2200	1.0000	102.6280	64.4400	88.6100	1.0000	1
24.3400	1.0000	100.5160	58.6800	87.1700	1.0000	1
7.3500	2.0000	119.7000	168.9090	74.7000	1.0000	2
13.1800	1.0000	92.3320	36.3600	81.5900	1.0000	1
69.1400	0.0000	89.0400	79.9000	99.9000	0.0000	0
9.6300	2.0000	124.2600	177.8770	79.2600	1.0000	2
2.7600	2.0000	110.5200	20.8560	65.5200	1.0000	2
26.6500	1.0000	102.2100	63.3000	88.3250	1.0000	1
12.1300	1.0000	91.5620	34.2600	81.0650	1.0000	1
25.6300	1.0000	101.4620	61.2600	87.8150	1.0000	1
4.7100	2.0000	114.4200	28.5260	69.4200	1.0000	2
0.3300	2.0000	105.6600	11.2980	60.6600	1.0000	2
0.2550	2.0000	105.5100	11.0030	60.5100	1.0000	2
51.8850	0.0000	62.8600	70.9750	90.9750	0.0000	0
65.3410	0.0000	83.2760	77.9350	97.9350	0.0000	0
57.0760	0.0000	70.7360	73.6600	93.6600	0.0000	0
62.3540	0.0000	78.7440	76.3900	96.3900	0.0000	0
29.6800	1.0000	104.4320	69.3600	89.8400	1.0000	1
15.4000	1.0000	93.9600	40.8000	82.7000	1.0000	1
16.9000	1.0000	95.0600	43.8000	83.4500	1.0000	1
14.1100	1.0000	93.0140	38.2200	82.0550	1.0000	1
10.1200	1.0000	90.0880	30.2400	80.0600	1.0000	1
8.1450	2.0000	121.2900	172.0360	76.2900	1.0000	2
6.5400	2.0000	118.0800	165.7230	73.0800	1.0000	2
7.9350	2.0000	120.8700	171.2100	75.8700	1.0000	2
21.9700	1.0000	98.7780	53.9400	85.9850	1.0000	1
14.4700	1.0000	93.2780	38.9400	82.2350	1.0000	1
22.5400	1.0000	99.1960	55.0800	86.2700	1.0000	1
2.3400	2.0000	109.6800	19.2040	64.6800	1.0000	2
8.9850	2.0000	122.9700	175.3400	77.9700	1.0000	2
50.9860	0.0000	61.4960	70.5100	90.5100	0.0000	0
55.2490	0.0000	67.9640	72.7150	92.7150	0.0000	0
14.2300	1.0000	93.1020	38.4600	82.1150	1.0000	1
3.4350	2.0000	111.8700	23.5110	66.8700	1.0000	2
67.1970	0.0000	86.0920	78.8950	98.8950	0.0000	0
28.2400	1.0000	103.3760	66.4800	89.1200	1.0000	1
61.5130	0.0000	77.4680	75.9550	95.9550	0.0000	0
6.6300	2.0000	118.2600	166.0770	73.2600	1.0000	2
55.3070	0.0000	68.0520	72.7450	92.7450	0.0000	0
12.6700	1.0000	91.9580	35.3400	81.3350	1.0000	1
23.0200	1.0000	99.5480	56.0400	86.5100	1.0000	1
0.1200	2.0000	105.2400	10.4720	60.2400	1.0000	2
69.7780	0.0000	89.9640	80.0000	99.9900	0.0000	0
56.3220	0.0000	69.5920	73.2700	93.2700	0.0000	0
24.0100	1.0000	100.2740	58.0200	87.0050	1.0000	1
54.8140	0.0000	67.3040	72.4900	92.4900	0.0000	0
58.1490	0.0000	72.3640	74.2150	94.2150	0.0000	0
67.2550	0.0000	86.1800	78.9250	98.9250	0.0000	0
7.9200	2.0000	120.8400	171.1510	75.8400	1.0000	2
9.3000	2.0000	123.6000	176.5790	78.6000	1.0000	2
56.2060	0.0000	69.4160	73.2100	93.2100	0.0000	0
68.4730	0.0000	88.0280	79.5550	99.5550	0.0000	0
18.8800	1.0000	96.5120	47.7600	84.4400	1.0000	1
56.5830	0.0000	69.9880	73.4050	93.4050	0.0000	0
1.3200	2.0000	107.6400	15.1920	62.6400	1.0000	2
8.1600	2.0000	121.3200	172.0950	76.3200	1.0000	2
66.4720	0.0000	84.9920	78.5200	98.5200	0.0000	0
67.0230	0.0000	85.8280	78.8050	98.8050	0.0000	0
51.7400	0.0000	62.6400	70.9000	90.9000	0.0000	0
69.1690	0.0000	89.0840	79.9150	99.9150	0.0000	0
9.6750	2.0000	124.3500	178.0540	79.3500	1.0000	2
19.1500	1.0000	96.7100	48.3000	84.5750	1.0000	1
4.9800	2.0000	114.9600	29.5880	69.9600	1.0000	2
23.2300	1.0000	99.7020	56.4600	86.6150	1.0000	1
15.1900	1.0000	93.8060	40.3800	82.5950	1.0000	1
1.0200	2.0000	107.0400	14.0120	62.0400	1.0000	2
22.0300	1.0000	98.8220	54.0600	86.0150	1.0000	1
18.5200	1.0000	96.2480	47.0400	84.2600	1.0000	1
55.5680	0.0000	68.4480	72.8800	92.8800	0.0000	0
10.3900	1.0000	90.2860	30.7800	80.1950	1.0000	1
1.7100	2.0000	108.4200	16.7260	63.4200	1.0000	2
26.5600	1.0000	102.1440	63.1200	88.2800	1.0000	1
57.8880	0.0000	71.9680	74.0800	94.0800	0.0000	0
1.1700	2.0000	107.3400	14.6020	62.3400	1.0000	2
10.8400	1.0000	90.6160	31.6800	80.4200	1.0000	1
2.6700	2.0000	110.3400	20.5020	65.3400	1.0000	2
29.5900	1.0000	104.3660	69.1800	89.7950	1.0000	1
58.4390	0.0000	72.8040	74.3650	94.3650	0.0000	0
29.0500	1.0000	103.9700	68.1000	89.5250	1.0000	1
14.7100	1.0000	93.4540	39.4200	82.3550	1.0000	1
7.6800	2.0000	120.3600	170.2070	75.3600	1.0000	2
29.7400	1.0000	104.4760	69.4800	89.8700	1.0000	1
13.6600	1.0000	92.6840	37.3200	81.8300	1.0000	1
53.9440	0.0000	65.9840	72.0400	92.0400	0.0000	0
27.2800	1.0000	102.6720	64.5600	88.6400	1.0000	1
54.3790	0.0000	66.6440	72.2650	92.2650	0.0000	0
13.4200	1.0000	92.5080	36.8400	81.7100	1.0000	1
50.2610	0.0000	60.3960	70.1350	90.1350	0.0000	0
17.8900	1.0000	95.7860	45.7800	83.9450	1.0000	1
1.7550	2.0000	108.5100	16.9030	63.5100	1.0000	2
29.2000	1.0000	104.0800	68.4000	89.6000	1.0000	1
7.0650	2.0000	119.1300	167.7880	74.1300	1.0000	2
20.1400	1.0000	97.4360	50.2800	85.0700	1.0000	1
17.5300	1.0000	95.5220	45.0600	83.7650	1.0000	1
52.2620	0.0000	63.4320	71.1700	91.1700	0.0000	0
68.5020	0.0000	88.0720	79.5700	99.5700	0.0000	0
56.9310	0.0000	70.5160	73.5850	93.5850	0.0000	0
4.6200	2.0000	114.2400	28.1720	69.2400	1.0000	2
13.7500	1.0000	92.7500	37.5000	81.8750	1.0000	1
4.9200	2.0000	114.8400	29.3520	69.8400	1.0000	2
4.2000	2.0000	113.4000	26.5200	68.4000	1.0000	2
65.2830	0.0000	83.1880	77.9050	97.9050	0.0000	0
10.1500	1.0000	90.1100	30.3000	80.0750	1.0000	1
11.8900	1.0000	91.3860	33.7800	80.9450	1.0000	1
67.8640	0.0000	87.1040	79.2400	99.2400	0.0000	0
65.6310	0.0000	83.7160	78.0850	98.0850	0.0000	0
58.2650	0.0000	72.5400	74.2750	94.2750	0.0000	0
50.1160	0.0000	60.1760	70.0600	90.0600	0.0000	0
29.9800	1.0000	104.7620	69.9600	89.9900	1.0000	1
1.2450	2.0000	107.4900	14.8970	62.4900	1.0000	2
4.1400	2.0000	113.2800	26.2840	68.2800	1.0000	2
59.4250	0.0000	74.3000	74.8750	94.8750	0.0000	0
29.7700	1.0000	104.4980	69.5400	89.8850	1.0000	1
16.1500	1.0000	94.5100	42.3000	83.0750	1.0000	1
1.2900	2.0000	107.5800	15.0740	62.5800	1.0000	2
8.1300	2.0000	121.2600	171.9770	76.2600	1.0000	2
8.9100	2.0000	122.8200	175.0450	77.8200	1.0000	2
55.9450	0.0000	69.0200	73.0750	93.0750	0.0000	0
29.9800	1.0000	104.7840	69.9600	89.9900	1.0000	1
68.2990	0.0000	87.7640	79.4650	99.4650	0.0000	0
13.3600	1.0000	92.4640	36.7200	81.6800	1.0000	1
3.8850	2.0000	112.7700	25.2810	67.7700	1.0000	2
7.1250	2.0000	119.2500	168.0240	74.2500	1.0000	2
60.1500	0.0000	75.4000	75.2500	95.2500	0.0000	0
65.5730	0.0000	83.6280	78.0550	98.0550	0.0000	0
8.9250	2.0000	122.8500	175.1040	77.8500	1.0000	2
28.4500	1.0000	103.5300	66.9000	89.2250	1.0000	1
63.3110	0.0000	80.1960	76.8850	96.8850	0.0000	0
68.4150	0.0000	87.9400	79.5250	99.5250	0.0000	0
19.0000	1.0000	96.6000	48.0000	84.5000	1.0000	1
66.0370	0.0000	84.3320	78.2950	98.2950	0.0000	0
65.5150	0.0000	83.5400	78.0250	98.0250	0.0000	0
20.5600	1.0000	97.7440	51.1200	85.2800	1.0000	1
20.8000	1.0000	97.9200	51.6000	85.4000	1.0000	1
26.5000	1.0000	102.1000	63.0000	88.2500	1.0000	1
4.2300	2.0000	113.4600	26.6380	68.4600	1.0000	2
23.4100	1.0000	99.8340	56.8200	86.7050	1.0000	1
14.6200	1.0000	93.3880	39.2400	82.3100	1.0000	1
0.3450	2.0000	105.6900	11.3570	60.6900	1.0000	2
15.9100	1.0000	94.3340	41.8200	82.9550	1.0000	1
25.4800	1.0000	101.3520	60.9600	87.7400	1.0000	1
0.7050	2.0000	106.4100	12.7730	61.4100	1.0000	2
2.8800	2.0000	110.7600	21.3280	65.7600	1.0000	2
58.3230	0.0000	72.6280	74.3050	94.3050	0.0000	0
50.3190	0.0000	60.4840	70.1650	90.1650	0.0000	0
5.9550	2.0000	116.9100	163.4220	71.9100	1.0000	2
2.6100	2.0000	110.2200	20.2660	65.2200	1.0000	2
60.8460	0.0000	76.4560	75.6100	95.6100	0.0000	0
27.7000	1.0000	102.9800	65.4000	88.8500	1.0000	1
18.1900	1.0000	96.0060	46.3800	84.0950	1.0000	1
21.7900	1.0000	98.6460	53.5800	85.8950	1.0000	1
64.7030	0.0000	82.3080	77.6050	97.6050	0.0000	0
0.7950	2.0000	106.5900	13.1270	61.5900	1.0000	2
8.4600	2.0000	121.9200	173.2750	76.9200	1.0000	2
24.8800	1.0000	100.9120	59.7600	87.4400	1.0000	1
51.3050	0.0000	61.9800	70.6750	90.6750	0.0000	0
58.2070	0.0000	72.4520	74.2450	94.2450	0.0000	0
15.7300	1.0000	94.2020	41.4600	82.8650	1.0000	1
61.1070	0.0000	76.8520	75.7450	95.7450	0.0000	0
19.4500	1.0000	96.9300	48.9000	84.7250	1.0000	1
26.1700	1.0000	101.8580	62.3400	88.0850	1.0000	1
22.0900	1.0000	98.8660	54.1800	86.0450	1.0000	1
3.1050	2.0000	111.2100	22.2130	66.2100	1.0000	2
23.0800	1.0000	99.5920	56.1600	86.5400	1.0000	1
64.2100	0.0000	81.5600	77.3500	97.3500	0.0000	0
63.0790	0.0000	79.8440	76.7650	96.7650	0.0000	0
4.0350	2.0000	113.0700	25.8710	68.0700	1.0000	2
56.0900	0.0000	69.2400	73.1500	93.1500	0.0000	0
54.1760	0.0000	66.3360	72.1600	92.1600	0.0000	0
16.6300	1.0000	94.8620	43.2600	83.3150	1.0000	1
7.4700	2.0000	119.9400	169.3810	74.9400	1.0000	2
2.0550	2.0000	109.1100	18.0830	64.1100	1.0000	2
4.3350	2.0000	113.6700	27.0510	68.6700	1.0000	2
4.0950	2.0000	113.1900	26.1070	68.1900	1.0000	2
4.0050	2.0000	113.0100	25.7530	68.0100	1.0000	2
23.9200	1.0000	100.2080	57.8400	86.9600	1.0000	1
12.1000	1.0000	91.5400	34.2000	81.0500	1.0000	1
17.7100	1.0000	95.6540	45.4200	83.8550	1.0000	1
24.1000	1.0000	100.3400	58.2000	87.0500	1.0000	1
64.7900	0.0000	82.4400	77.6500	97.6500	0.0000	0
66.6750	0.0000	85.3000	78.6250	98.6250	0.0000	0
6.6150	2.0000	118.2300	166.0180	73.2300	1.0000	2
4.1250	2.0000	113.2500	26.2250	68.2500	1.0000	2
5.4600	2.0000	115.9200	161.4750	70.9200	1.0000	2
13.9000	1.0000	92.8600	37.8000	81.9500	1.0000	1
0.5550	2.0000	106.1100	12.1830	61.1100	1.0000	2
57.3080	0.0000	71.0880	73.7800	93.7800	0.0000	0
1.4250	2.0000	107.8500	15.6050	62.8500	1.0000	2
50.4350	0.0000	60.6600	70.2250	90.2250	0.0000	0
5.2050	2.0000	115.4100	160.4720	70.4100	1.0000	2
51.5950	0.0000	62.4200	70.8250	90.8250	0.0000	0
17.3800	1.0000	95.4120	44.7600	83.6900	1.0000	1
53.0740	0.0000	64.6640	71.5900	91.5900	0.0000	0
16.0600	1.0000	94.4440	42.1200	83.0300	1.0000	1
2.6850	2.0000	110.3700	20.5610	65.3700	1.0000	2
15.7600	1.0000	94.2240	41.5200	82.8800	1.0000	1
63.6590	0.0000	80.7240	77.0650	97.0650	0.0000	0
23.7700	1.0000	100.0980	57.5400	86.8850	1.0000	1
20.7700	1.0000	97.8980	51.5400	85.3850	1.0000	1
59.6570	0.0000	74.6520	74.9950	94.9950	0.0000	0
53.3350	0.0000	65.0600	71.7250	91.7250	0.0000	0
28.7500	1.0000	103.7500	67.5000	89.3750	1.0000	1
0.7650	2.0000	106.5300	13.0090	61.5300	1.0000	2
19.8700	1.0000	97.2380	49.7400	84.9350	1.0000	1
5.1750	2.0000	115.3500	160.3540	70.3500	1.0000	2
29.9200	1.0000	104.6080	69.8400	89.9600	1.0000	1
50.5800	0.0000	60.8800	70.3000	90.3000	0.0000	0
54.3500	0.0000	66.6000	72.2500	92.2500	0.0000	0
68.8790	0.0000	88.6440	79.7650	99.7650	0.0000	0
66.5010	0.0000	85.0360	78.5350	98.5350	0.0000	0
69.2270	0.0000	89.1720	79.9450	99.9450	0.0000	0
12.3100	1.0000	91.6940	34.6200	81.1550	1.0000	1
52.1460	0.0000	63.2560	71.1100	91.1100	0.0000	0
9.1500	2.0000	123.3000	175.9890	78.3000	1.0000	2
28.9300	1.0000	103.8820	67.8600	89.4650	1.0000	1
12.1900	1.0000	91.6060	34.3800	81.0950	1.0000	1
50.1450	0.0000	60.2200	70.0750	90.0750	0.0000	0
15.0100	1.0000	93.6740	40.0200	82.5050	1.0000	1
2.9700	2.0000	110.9400	21.6820	65.9400	1.0000	2
7.9950	2.0000	120.9900	171.4460	75.9900	1.0000	2
65.2250	0.0000	83.1000	77.8750	97.8750	0.0000	0
1.4100	2.0000	107.8200	15.5460	62.8200	1.0000	2
22.4500	1.0000	99.1300	54.9000	86.2250	1.0000	1
50.7830	0.0000	61.1880	70.4050	90.4050	0.0000	0
1.4850	2.0000	107.9700	15.8410	62.9700	1.0000	2
67.3710	0.0000	86.3560	78.9850	98.9850	0.0000	0
57.5980	0.0000	71.5280	73.9300	93.9300	0.0000	0
7.0050	2.0000	119.0100	167.5520	74.0100	1.0000	2
14.9200	1.0000	93.6080	39.8400	82.4600	1.0000	1
9.1350	2.0000	123.2700	175.9300	78.2700	1.0000	2
6.7950	2.0000	118.5900	166.7260	73.5900	1.0000	2
4.1850	2.0000	113.3700	26.4610	68.3700	1.0000	2
21.1600	1.0000	98.1840	52.3200	85.5800	1.0000	1
13.0600	1.0000	92.2440	36.1200	81.5300	1.0000	1
68.5310	0.0000	88.1160	79.5850	99.5850	0.0000	0
4.6050	2.0000	114.2100	28.1130	69.2100	1.0000	2
64.9930	0.0000	82.7480	77.7550	97.7550	0.0000	0
63.5430	0.0000	80.5480	77.0050	97.0050	0.0000	0
3.9900	2.0000	112.9800	25.6940	67.9800	1.0000	2
64.7320	0.0000	82.3520	77.6200	97.6200	0.0000	0
3.6150	2.0000	112.2300	24.2190	67.2300	1.0000	2
52.8130	0.0000	64.2680	71.4550	91.4550	0.0000	0
9.2550	2.0000	123.5100	176.4020	78.5100	1.0000	2
54.5820	0.0000	66.9520	72.3700	92.3700	0.0000	0
59.1640	0.0000	73.9040	74.7400	94.7400	0.0000	0
60.2950	0.0000	75.6200	75.3250	95.3250	0.0000	0
28.0300	1.0000	103.2220	66.0600	89.0150	1.0000	1
22.3000	1.0000	99.0200	54.6000	86.1500	1.0000	1
3.0750	2.0000	111.1500	22.0950	66.1500	1.0000	2
8.2950	2.0000	121.5900	172.6260	76.5900	1.0000	2
29.5300	1.0000	104.3220	69.0600	89.7650	1.0000	1
19.4800	1.0000	96.9520	48.9600	84.7400	1.0000	1
12.0700	1.0000	91.5180	34.1400	81.0350	1.0000	1
51.3920	0.0000	62.1120	70.7200	90.7200	0.0000	0
53.6830	0.0000	65.5880	71.9050	91.9050	0.0000	0
7.8300	2.0000	120.6600	170.7970	75.6600	1.0000	2
20.3200	1.0000	97.5680	50.6400	85.1600	1.0000	1
1.8150	2.0000	108.6300	17.1390	63.6300	1.0000	2
1.2300	2.0000	107.4600	14.8380	62.4600	1.0000	2
67.7480	0.0000	86.9280	79.1800	99.1800	0.0000	0
3.5100	2.0000	112.0200	23.8060	67.0200	1.0000	2
5.2500	2.0000	115.5000	160.6490	70.5000	1.0000	2
11.5600	1.0000	91.1440	33.1200	80.7800	1.0000	1
57.2790	0.0000	71.0440	73.7650	93.7650	0.0000	0
67.8350	0.0000	87.0600	79.2250	99.2250	0.0000	0
19.1800	1.0000	96.7320	48.3600	84.5900	1.0000	1
2.6250	2.0000	110.2500	20.3250	65.2500	1.0000	2
57.8590	0.0000	71.9240	74.0650	94.0650	0.0000	0
62.5860	0.0000	79.0960	76.5100	96.5100	0.0000	0
3.3600	2.0000	111.7200	23.2160	66.7200	1.0000	2
2.9250	2.0000	110.8500	21.5050	65.8500	1.0000	2
65.9500	0.0000	84.2000	78.2500	98.2500	0.0000	0
3.0150	2.0000	111.0300	21.8590	66.0300	1.0000	2
69.9520	0.0000	89.9640	80.0000	99.9900	0.0000	0
9.7350	2.0000	124.4700	178.2900	79.4700	1.0000	2
19.9600	1.0000	97.3040	49.9200	84.9800	1.0000	1
9.5100	2.0000	124.0200	177.4050	79.0200	1.0000	2
28.9000	1.0000	103.8600	67.8000	89.4500	1.0000	1
54.1180	0.0000	66.2480	72.1300	92.1300	0.0000	0
54.1470	0.0000	66.2920	72.1450	92.1450	0.0000	0
8.5650	2.0000	122.1300	173.6880	77.1300	1.0000	2
1.3350	2.0000	107.6700	15.2510	62.6700	1.0000	2
8.2350	2.0000	121.4700	172.3900	76.4700	1.0000	2
6.2850	2.0000	117.5700	164.7200	72.5700	1.0000	2
25.0900	1.0000	101.0660	60.1800	87.5450	1.0000	1
0.0300	2.0000	105.0600	10.1180	60.0600	1.0000	2
69.6040	0.0000	89.7440	80.0000	99.9900	0.0000	0
65.8630	0.0000	84.0680	78.2050	98.2050	0.0000	0
3.4050	2.0000	111.8100	23.3930	66.8100	1.0000	2
65.0800	0.0000	82.8800	77.8000	97.8000	0.0000	0
0.4200	2.0000	105.8400	11.6520	60.8400	1.0000	2
2.9100	2.0000	110.8200	21.4460	65.8200	1.0000	2
2.3100	2.0000	109.6200	19.0860	64.6200	1.0000	2
3.6900	2.0000	112.3800	24.5140	67.3800	1.0000	2
63.2240	0.0000	80.0640	76.8400	96.8400	0.0000	0
10.2700	1.0000	90.1980	30.5400	80.1350	1.0000	1
7.7400	2.0000	120.4800	170.4430	75.4800	1.0000	2
65.1960	0.0000	83.0560	77.8600	97.8600	0.0000	0
63.3690	0.0000	80.2840	76.9150	96.9150	0.0000	0
2.7300	2.0000	110.4600	20.7380	65.4600	1.0000	2
0.2100	2.0000	105.4200	10.8260	60.4200	1.0000	2
0.9000	2.0000	106.8000	13.5400	61.8000	1.0000	2
59.1060	0.0000	73.8160	74.7100	94.7100	0.0000	0
1.5000	2.0000	108.0000	15.9000	63.0000	1.0000	2
7.6650	2.0000	120.3300	170.1480	75.3300	1.0000	2
5.0250	2.0000	115.0500	29.7650	70.0500	1.0000	2
11.3200	1.0000	90.9680	32.6400	80.6600	1.0000	1
54.9300	0.0000	67.4800	72.5500	92.5500	0.0000	0
58.8450	0.0000	73.4200	74.5750	94.5750	0.0000	0
9.3900	2.0000	123.7800	176.9330	78.7800	1.0000	2
65.8340	0.0000	84.0240	78.1900	98.1900	0.0000	0
9.5850	2.0000	124.1700	177.7000	79.1700	1.0000	2
15.4600	1.0000	94.0040	40.9200	82.7300	1.0000	1
7.2600	2.0000	119.5200	168.5550	74.5200	1.0000	2
16.0000	1.0000	94.4000	42.0000	83.0000	1.0000	1
51.1890	0.0000	61.8040	70.6150	90.6150	0.0000	0
59.1350	0.0000	73.8600	74.7250	94.7250	0.0000	0
20.2000	1.0000	97.4800	50.4000	85.1000	1.0000	1
11.9500	1.0000	91.4300	33.9000	80.9750	1.0000	1
19.0300	1.0000	96.6220	48.0600	84.5150	1.0000	1
63.4850	0.0000	80.4600	76.9750	96.9750	0.0000	0
7.5000	2.0000	120.0000	169.4990	75.0000	1.0000	2
16.3300	1.0000	94.6420	42.6600	83.1650	1.0000	1
57.1630	0.0000	70.8680	73.7050	93.7050	0.0000	0
56.4960	0.0000	69.8560	73.3600	93.3600	0.0000	0
27.4600	1.0000	102.8040	64.9200	88.7300	1.0000	1
13.1200	1.0000	92.2880	36.2400	81.5600	1.0000	1
21.0400	1.0000	98.0960	52.0800	85.5200	1.0000	1
68.7630	0.0000	88.4680	79.7050	99.7050	0.0000	0
63.8620	0.0000	81.0320	77.1700	97.1700	0.0000	0
8.7150	2.0000	122.4300	174.2780	77.4300	1.0000	2
63.9780	0.0000	81.2080	77.2300	97.2300	0.0000	0
50.3480	0.0000	60.5280	70.1800	90.1800	0.0000	0
60.4400	0.0000	75.8400	75.4000	95.4000	0.0000	0
25.0600	1.0000	101.0440	60.1200	87.5300	1.0000	1
63.8040	0.0000	80.9440	77.1400	97.1400	0.0000	0
3.4800	2.0000	111.9600	23.6880	66.9600	1.0000	2
29.8600	1.0000	104.5640	69.7200	89.9300	1.0000	1
61.7450	0.0000	77.8200	76.0750	96.0750	0.0000	0
52.3780	0.0000	63.6080	71.2300	91.2300	0.0000	0
25.9900	1.0000	101.7260	61.9800	87.9950	1.0000	1
1.1100	2.0000	107.2200	14.3660	62.2200	1.0000	2
2.2500	2.0000	109.5000	18.8500	64.5000	1.0000	2
6.9300	2.0000	118.8600	167.2570	73.8600	1.0000	2
10.8100	1.0000	90.5940	31.6200	80.4050	1.0000	1
14.6500	1.0000	93.4100	39.3000	82.3250	1.0000	1
11.4700	1.0000	91.0780	32.9400	80.7350	1.0000	1
0.8400	2.0000	106.6800	13.3040	61.6800	1.0000	2
23.7400	1.0000	100.0760	57.4800	86.8700	1.0000	1
62.9630	0.0000	79.6680	76.7050	96.7050	0.0000	0
63.6880	0.0000	80.7680	77.0800	97.0800	0.0000	0
21.1000	1.0000	98.1400	52.2000	85.5500	1.0000	1
6.0300	2.0000	117.0600	163.7170	72.0600	1.0000	2
10.3000	1.0000	90.2200	30.6000	80.1500	1.0000	1
58.7580	0.0000	73.2880	74.5300	94.5300	0.0000	0
10.5700	1.0000	90.4180	31.1400	80.2850	1.0000	1
1.9350	2.0000	108.8700	17.6110	63.8700	1.0000	2
13.4800	1.0000	92.5520	36.9600	81.7400	1.0000	1
17.2000	1.0000	95.2800	44.4000	83.6000	1.0000	1
3.6750	2.0000	112.3500	24.4550	67.3500	1.0000	2
51.2180	0.0000	61.8480	70.6300	90.6300	0.0000	0
9.0750	2.0000	123.1500	175.6940	78.1500	1.0000	2
63.8330	0.0000	80.9880	77.1550	97.1550	0.0000	0
1.5300	2.0000	108.0600	16.0180	63.0600	1.0000	2
24.3700	1.0000	100.5380	58.7400	87.1850	1.0000	1
3.5250	2.0000	112.0500	23.8650	67.0500	1.0000	2
51.4500	0.0000	62.2000	70.7500	90.7500	0.0000	0
60.3530	0.0000	75.7080	75.3550	95.3550	0.0000	0
58.9900	0.0000	73.6400	74.6500	94.6500	0.0000	0
69.9230	0.0000	89.9640	80.0000	99.9900	0.0000	0
27.3100	1.0000	102.6940	64.6200	88.6550	1.0000	1
19.6900	1.0000	97.1060	49.3800	84.8450	1.0000	1
4.5450	2.0000	114.0900	27.8770	69.0900	1.0000	2
4.4550	2.0000	113.9100	27.5230	68.9100	1.0000	2
22.9900	1.0000	99.5260	55.9800	86.4950	1.0000	1
2.4750	2.0000	109.9500	19.7350	64.9500	1.0000	2
64.8480	0.0000	82.5280	77.6800	97.6800	0.0000	0
55.1040	0.0000	67.7440	72.6400	92.6400	0.0000	0
54.7560	0.0000	67.2160	72.4600	92.4600	0.0000	0
25.1800	1.0000	101.1320	60.3600	87.5900	1.0000	1
10.6300	1.0000	90.4620	31.2600	80.3150	1.0000	1
7.5900	2.0000	120.1800	169.8530	75.1800	1.0000	2
28.0000	1.0000	103.2000	66.0000	89.0000	1.0000	1
18.1600	1.0000	95.9840	46.3200	84.0800	1.0000	1
1.8450	2.0000	108.6900	17.2570	63.6900	1.0000	2
17.2900	1.0000	95.3460	44.5800	83.6450	1.0000	1
28.3300	1.0000	103.4420	66.6600	89.1650	1.0000	1
29.6500	1.0000	104.4100	69.3000	89.8250	1.0000	1
3.7950	2.0000	112.5900	24.9270	67.5900	1.0000	2
3.3450	2.0000	111.6900	23.1570	66.6900	1.0000	2
25.3000	1.0000	101.2200	60.6000	87.6500	1.0000	1
24.6700	1.0000	100.7580	59.3400	87.3350	1.0000	1
17.5600	1.0000	95.5440	45.1200	83.7800	1.0000	1
62.6440	0.0000	79.1840	76.5400	96.5400	0.0000	0
19.3600	1.0000	96.8640	48.7200	84.6800	1.0000	1
0.2850	2.0000	105.5700	11.1210	60.5700	1.0000	2
9.0600	2.0000	123.1200	175.6350	78.1200	1.0000	2
9.9300	2.0000	124.8600	179.0570	79.8600	1.0000	2
68.0960	0.0000	87.4560	79.3600	99.3600	0.0000	0
64.7610	0.0000	82.3960	77.6350	97.6350	0.0000	0
17.6500	1.0000	95.6100	45.3000	83.8250	1.0000	1
16.5700	1.0000	94.8180	43.1400	83.2850	1.0000	1
0.0900	2.0000	105.1800	10.3540	60.1800	1.0000	2
2.2950	2.0000	109.5900	19.0270	64.5900	1.0000	2
12.5500	1.0000	91.8700	35.1000	81.2750	1.0000	1
56.6410	0.0000	70.0760	73.4350	93.4350	0.0000	0
52.4940	0.0000	63.7840	71.2900	91.2900	0.0000	0
21.6700	1.0000	98.5580	53.3400	85.8350	1.0000	1
64.6740	0.0000	82.2640	77.5900	97.5900	0.0000	0
13.7200	1.0000	92.7280	37.4400	81.8600	1.0000	1
52.7840	0.0000	64.2240	71.4400	91.4400	0.0000	0
22.7800	1.0000	99.3720	55.5600	86.3900	1.0000	1
7.7550	2.0000	120.5100	170.5020	75.5100	1.0000	2
9.3600	2.0000	123.7200	176.8150	78.7200	1.0000	2
5.9400	2.0000	116.8800	163.3630	71.8800	1.0000	2
3.6000	2.0000	112.2000	24.1600	67.2000	1.0000	2
15.2800	1.0000	93.8720	40.5600	82.6400	1.0000	1
28.3000	1.0000	103.4200	66.6000	89.1500	1.0000	1
9.4500	2.0000	123.9000	177.1690	78.9000	1.0000	2
55.7420	0.0000	68.7120	72.9700	92.9700	0.0000	0
7.8900	2.0000	120.7800	171.0330	75.7800	1.0000	2
64.1520	0.0000	81.4720	77.3200	97.3200	0.0000	0
5.4150	2.0000	115.8300	161.2980	70.8300	1.0000	2
50.2320	0.0000	60.3520	70.1200	90.1200	0.0000	0
57.1920	0.0000	70.9120	73.7200	93.7200	0.0000	0
3.1650	2.0000	111.3300	22.4490	66.3300	1.0000	2
0.9900	2.0000	106.9800	13.8940	61.9800	1.0000	2
62.0930	0.0000	78.3480	76.2550	96.2550	0.0000	0
6.2400	2.0000	117.4800	164.5430	72.4800	1.0000	2
4.7550	2.0000	114.5100	28.7030	69.5100	1.0000	2
57.9460	0.0000	72.0560	74.1100	94.1100	0.0000	0
22.9300	1.0000	99.4820	55.8600	86.4650	1.0000	1
4.4100	2.0000	113.8200	27.3460	68.8200	1.0000	2
59.1930	0.0000	73.9480	74.7550	94.7550	0.0000	0
28.8400	1.0000	103.8160	67.6800	89.4200	1.0000	1
26.5300	1.0000	102.1220	63.0600	88.2650	1.0000	1
60.7300	0.0000	76.2800	75.5500	95.5500	0.0000	0
4.4250	2.0000	113.8500	27.4050	68.8500	1.0000	2
54.6690	0.0000	67.0840	72.4150	92.4150	0.0000	0
9.8100	2.0000	124.6200	178.5850	79.6200	1.0000	2
27.7900	1.0000	103.0460	65.5800	88.8950	1.0000	1
52.2330	0.0000	63.3880	71.1550	91.1550	0.0000	0
64.6450	0.0000	82.2200	77.5750	97.5750	0.0000	0
69.4880	0.0000	89.5680	80.0000	99.9900	0.0000	0
23.2600	1.0000	99.7240	56.5200	86.6300	1.0000	1
4.2600	2.0000	113.5200	26.7560	68.5200	1.0000	2
12.2500	1.0000	91.6500	34.5000	81.1250	1.0000	1
26.6200	1.0000	102.1880	63.2400	88.3100	1.0000	1
9.8250	2.0000	124.6500	178.6440	79.6500	1.0000	2
63.2820	0.0000	80.1520	76.8700	96.8700	0.0000	0
12.9400	1.0000	92.1560	35.8800	81.4700	1.0000	1
21.6400	1.0000	98.5360	53.2800	85.8200	1.0000	1
4.9950	2.0000	114.9900	29.6470	69.9900	1.0000	2
4.6500	2.0000	114.3000	28.2900	69.3000	1.0000	2
62.2670	0.0000	78.6120	76.3450	96.3450	0.0000	0
67.6900	0.0000	86.8400	79.1500	99.1500	0.0000	0
69.5460	0.0000	89.6560	80.0000	99.9900	0.0000	0
3.1200	2.0000	111.2400	22.2720	66.2400	1.0000	2
29.0800	1.0000	103.9920	68.1600	89.5400	1.0000	1
6.1200	2.0000	117.2400	164.0710	72.2400	1.0000	2
58.2360	0.0000	72.4960	74.2600	94.2600	0.0000	0
1.4400	2.0000	107.8800	15.6640	62.8800	1.0000	2
11.1700	1.0000	90.8580	32.3400	80.5850	1.0000	1
18.0400	1.0000	95.8960	46.0800	84.0200	1.0000	1
13.3900	1.0000	92.4860	36.7800	81.6950	1.0000	1
11.9200	1.0000	91.4080	33.8400	80.9600	1.0000	1
59.2220	0.0000	73.9920	74.7700	94.7700	0.0000	0
17.9800	1.0000	95.8520	45.9600	83.9900	1.0000	1
3.1500	2.0000	111.3000	22.3900	66.3000	1.0000	2
24.4000	1.0000	100.5600	58.8000	87.2000	1.0000	1
52.9870	0.0000	64.5320	71.5450	91.5450	0.0000	0
9.5400	2.0000	124.0800	177.5230	79.0800	1.0000	2
3.7200	2.0000	112.4400	24.6320	67.4400	1.0000	2
29.1100	1.0000	104.0140	68.2200	89.5550	1.0000	1
26.4400	1.0000	102.0560	62.8800	88.2200	1.0000	1
65.6020	0.0000	83.6720	78.0700	98.0700	0.0000	0
51.1310	0.0000	61.7160	70.5850	90.5850	0.0000	0
68.0380	0.0000	87.3680	79.3300	99.3300	0.0000	0
57.4820	0.0000	71.3520	73.8700	93.8700	0.0000	0
3.7800	2.0000	112.5600	24.8680	67.5600	1.0000	2
9.0450	2.0000	123.0900	175.5760	78.0900	1.0000	2
5.7150	2.0000	116.4300	162.4780	71.4300	1.0000	2
16.5100	1.0000	94.7740	43.0200	83.2550	1.0000	1
11.8300	1.0000	91.3420	33.6600	80.9150	1.0000	1
62.0350	0.0000	78.2600	76.2250	96.2250	0.0000	0
3.0900	2.0000	111.1800	22.1540	66.1800	1.0000	2
56.8730	0.0000	70.4280	73.5550	93.5550	0.0000	0
20.5900	1.0000	97.7660	51.1800	85.2950	1.0000	1
28.4200	1.0000	103.5080	66.8400	89.2100	1.0000	1
55.3360	0.0000	68.0960	72.7600	92.7600	0.0000	0
3.1950	2.0000	111.3900	22.5670	66.3900	1.0000	2
28.1800	1.0000	103.3320	66.3600	89.0900	1.0000	1
4.3950	2.0000	113.7900	27.2870	68.7900	1.0000	2
24.6100	1.0000	100.7140	59.2200	87.3050	1.0000	1
1.1400	2.0000	107.2800	14.4840	62.2800	1.0000	2
2.8950	2.0000	110.7900	21.3870	65.7900	1.0000	2
58.5550	0.0000	72.9800	74.4250	94.4250	0.0000	0
65.3990	0.0000	83.3640	77.9650	97.9650	0.0000	0
6.6000	2.0000	118.2000	165.9590	73.2000	1.0000	2
58.7000	0.0000	73.2000	74.5000	94.5000	0.0000	0
58.7870	0.0000	73.3320	74.5450	94.5450	0.0000	0
15.1000	1.0000	93.7400	40.2000	82.5500	1.0000	1
2.9400	2.0000	110.8800	21.5640	65.8800	1.0000	2
15.4900	1.0000	94.0260	40.9800	82.7450	1.0000	1
58.1780	0.0000	72.4080	74.2300	94.2300	0.0000	0
26.7700	1.0000	102.2980	63.5400	88.3850	1.0000	1
10.0600	1.0000	90.0440	30.1200	80.0300	1.0000	1
18.1300	1.0000	95.9620	46.2600	84.0650	1.0000	1
1.3500	2.0000	107.7000	15.3100	62.7000	1.0000	2
2.5650	2.0000	110.1300	20.0890	65.1300	1.0000	2
59.3960	0.0000	74.2560	74.8600	94.8600	0.0000	0
9.3150	2.0000	123.6300	176.6380	78.6300	1.0000	2
62.7310	0.0000	79.3160	76.5850	96.5850	0.0000	0
3.9000	2.0000	112.8000	25.3400	67.8000	1.0000	2
5.6850	2.0000	116.3700	162.3600	71.3700	1.0000	2
57.3950	0.0000	71.2200	73.8250	93.8250	0.0000	0
17.4700	1.0000	95.4780	44.9400	83.7350	1.0000	1
4.2150	2.0000	113.4300	26.5790	68.4300	1.0000	2
60.9330	0.0000	76.5880	75.6550	95.6550	0.0000	0
21.7000	1.0000	98.5800	53.4000	85.8500	1.0000	1
20.8900	1.0000	97.9860	51.7800	85.4450	1.0000	1
1.7850	2.0000	108.5700	17.0210	63.5700	1.0000	2
17.2600	1.0000	95.3240	44.5200	83.6300	1.0000	1
10.8700	1.0000	90.6380	31.7400	80.4350	1.0000	1
53.5670	0.0000	65.4120	71.8450	91.8450	0.0000	0
60.0050	0.0000	75.1800	75.1750	95.1750	0.0000	0
6.7650	2.0000	118.5300	166.6080	73.5300	1.0000	2
3.3900	2.0000	111.7800	23.3340	66.7800	1.0000	2
59.5990	0.0000	74.5640	74.9650	94.9650	0.0000	0
8.3250	2.0000	121.6500	172.7440	76.6500	1.0000	2
52.9000	0.0000	64.4000	71.5000	91.5000	0.0000	0
25.0300	1.0000	101.0220	60.0600	87.5150	1.0000	1
64.3840	0.0000	81.8240	77.4400	97.4400	0.0000	0
63.7170	0.0000	80.8120	77.0950	97.0950	0.0000	0
55.6260	0.0000	68.5360	72.9100	92.9100	0.0000	0
4.8150	2.0000	114.6300	28.9390	69.6300	1.0000	2
1.9200	2.0000	108.8400	17.5520	63.8400	1.0000	2
53.6540	0.0000	65.5440	71.8900	91.8900	0.0000	0
26.0500	1.0000	101.7700	62.1000	88.0250	1.0000	1
1.9650	2.0000	108.9300	17.7290	63.9300	1.0000	2
6.0900	2.0000	117.1800	163.9530	72.1800	1.0000	2
2.3700	2.0000	109.7400	19.3220	64.7400	1.0000	2
7.8150	2.0000	120.6300	170.7380	75.6300	1.0000	2
2.4000	2.0000	109.8000	19.4400	64.8000	1.0000	2
53.1320	0.0000	64.7520	71.6200	91.6200	0.0000	0
18.3100	1.0000	96.0940	46.6200	84.1550	1.0000	1
4.8600	2.0000	114.7200	29.1160	69.7200	1.0000	2
68.6760	0.0000	88.3360	79.6600	99.6600	0.0000	0
56.2640	0.0000	69.5040	73.2400	93.2400	0.0000	0
54.4370	0.0000	66.7320	72.2950	92.2950	0.0000	0
1.8600	2.0000	108.7200	17.3160	63.7200	1.0000	2
9.0150	2.0000	123.0300	175.4580	78.0300	1.0000	2
56.1190	0.0000	69.2840	73.1650	93.1650	0.0000	0
1.6200	2.0000	108.2400	16.3720	63.2400	1.0000	2
6.6750	2.0000	118.3500	166.2540	73.3500	1.0000	2
27.0100	1.0000	102.4740	64.0200	88.5050	1.0000	1
29.9500	1.0000	104.6300	69.9000	89.9750	1.0000	1
16.8100	1.0000	94.9940	43.6200	83.4050	1.0000	1
64.2970	0.0000	81.6920	77.3950	97.3950	0.0000	0
56.8150	0.0000	70.3400	73.5250	93.5250	0.0000	0
9.8400	2.0000	124.6800	178.7030	79.6800	1.0000	2
51.6820	0.0000	62.5520	70.8700	90.8700	0.0000	0
2.8650	2.0000	110.7300	21.2690	65.7300	1.0000	2
0.6900	2.0000	106.3800	12.7140	61.3800	1.0000	2
0.4950	2.0000	105.9900	11.9470	60.9900	1.0000	2
26.1100	1.0000	101.8140	62.2200	88.0550	1.0000	1
59.2800	0.0000	74.0800	74.8000	94.8000	0.0000	0
58.6420	0.0000	73.1120	74.4700	94.4700	0.0000	0
62.0060	0.0000	78.2160	76.2100	96.2100	0.0000	0
5.8200	2.0000	116.6400	162.8910	71.6400	1.0000	2
54.2050	0.0000	66.3800	72.1750	92.1750	0.0000	0
26.3800	1.0000	102.0120	62.7600	88.1900	1.0000	1
50.2900	0.0000	60.4400	70.1500	90.1500	0.0000	0
24.9400	1.0000	100.9560	59.8800	87.4700	1.0000	1
17.8000	1.0000	95.7200	45.6000	83.9000	1.0000	1
64.5000	0.0000	82.0000	77.5000	97.5000	0.0000	0
61.3100	0.0000	77.1600	75.8500	95.8500	0.0000	0
54.2630	0.0000	66.4680	72.2050	92.2050	0.0000	0
8.3850	2.0000	121.7700	172.9800	76.7700	1.0000	2
6.0750	2.0000	117.1500	163.8940	72.1500	1.0000	2
11.1100	1.0000	90.8140	32.2200	80.5550	1.0000	1
0.6600	2.0000	106.3200	12.5960	61.3200	1.0000	2
18.5800	1.0000	96.2920	47.1600	84.2900	1.0000	1
27.6400	1.0000	102.9360	65.2800	88.8200	1.0000	1
64.4420	0.0000	81.9120	77.4700	97.4700	0.0000	0
65.0510	0.0000	82.8360	77.7850	97.7850	0.0000	0
7.7850	2.0000	120.5700	170.6200	75.5700	1.0000	2
21.1300	1.0000	98.1620	52.2600	85.5650	1.0000	1
10.1800	1.0000	90.1320	30.3600	80.0900	1.0000	1
18.9700	1.0000	96.5780	47.9400	84.4850	1.0000	1
67.5160	0.0000	86.5760	79.0600	99.0600	0.0000	0
61.3390	0.0000	77.2040	75.8650	95.8650	0.0000	0
27.1300	1.0000	102.5620	64.2600	88.5650	1.0000	1
67.4290	0.0000	86.4440	79.0150	99.0150	0.0000	0
53.8860	0.0000	65.8960	72.0100	92.0100	0.0000	0
6.8700	2.0000	118.7400	167.0210	73.7400	1.0000	2
62.9340	0.0000	79.6240	76.6900	96.6900	0.0000	0
6.4650	2.0000	117.9300	165.4280	72.9300	1.0000	2
59.7150	0.0000	74.7400	75.0250	95.0250	0.0000	0
64.9640	0.0000	82.7040	77.7400	97.7400	0.0000	0
6.4500	2.0000	117.9000	165.3690	72.9000	1.0000	2
28.3600	1.0000	103.4640	66.7200	89.1800	1.0000	1
22.6900	1.0000	99.3060	55.3800	86.3450	1.0000	1
9.8700	2.0000	124.7400	178.8210	79.7400	1.0000	2
2.0100	2.0000	109.0200	17.9060	64.0200	1.0000	2
66.7040	0.0000	85.3440	78.6400	98.6400	0.0000	0
8.1900	2.0000	121.3800	172.2130	76.3800	1.0000	2
29.9800	1.0000	104.7180	69.9600	89.9900	1.0000	1
5.7600	2.0000	116.5200	162.6550	71.5200	1.0000	2
8.2800	2.0000	121.5600	172.5670	76.5600	1.0000	2
12.5800	1.0000	91.8920	35.1600	81.2900	1.0000	1
5.3250	2.0000	115.6500	160.9440	70.6500	1.0000	2
12.2800	1.0000	91.6720	34.5600	81.1400	1.0000	1
57.9750	0.0000	72.1000	74.1250	94.1250	0.0000	0
12.0400	1.0000	91.4960	34.0800	81.0200	1.0000	1
52.5520	0.0000	63.8720	71.3200	91.3200	0.0000	0
63.6300	0.0000	80.6800	77.0500	97.0500	0.0000	0
5.0550	2.0000	115.1100	29.8830	70.1100	1.0000	2
58.3810	0.0000	72.7160	74.3350	94.3350	0.0000	0
62.4700	0.0000	78.9200	76.4500	96.4500	0.0000	0
59.0480	0.0000	73.7280	74.6800	94.6800	0.0000	0
62.3830	0.0000	78.7880	76.4050	96.4050	0.0000	0
64.1810	0.0000	81.5160	77.3350	97.3350	0.0000	0
6.7800	2.0000	118.5600	166.6670	73.5600	1.0000	2
62.8760	0.0000	79.5360	76.6600	96.6600	0.0000	0
53.1900	0.0000	64.8400	71.6500	91.6500	0.0000	0
2.7000	2.0000	110.4000	20.6200	65.4000	1.0000	2
18.5500	1.0000	96.2700	47.1000	84.2750	1.0000	1
5.3850	2.0000	115.7700	161.1800	70.7700	1.0000	2
0.3000	2.0000	105.6000	11.1800	60.6000	1.0000	2
2.0250	2.0000	109.0500	17.9650	64.0500	1.0000	2
54.0890	0.0000	66.2040	72.1150	92.1150	0.0000	0
63.6010	0.0000	80.6360	77.0350	97.0350	0.0000	0
57.6560	0.0000	71.6160	73.9600	93.9600	0.0000	0
10.6900	1.0000	90.5060	31.3800	80.3450	1.0000	1
6.8400	2.0000	118.6800	166.9030	73.6800	1.0000	2
67.2260	0.0000	86.1360	78.9100	98.9100	0.0000	0
53.4510	0.0000	65.2360	71.7850	91.7850	0.0000	0
8.4450	2.0000	121.8900	173.2160	76.8900	1.0000	2
52.9290	0.0000	64.4440	71.5150	91.5150	0.0000	0
15.0700	1.0000	93.7180	40.1400	82.5350	1.0000	1
21.4900	1.0000	98.4260	52.9800	85.7450	1.0000	1
59.9180	0.0000	75.0480	75.1300	95.1300	0.0000	0
14.3200	1.0000	93.1680	38.6400	82.1600	1.0000	1
61.4260	0.0000	77.3360	75.9100	95.9100	0.0000	0
13.3300	1.0000	92.4420	36.6600	81.6650	1.0000	1
61.8610	0.0000	77.9960	76.1350	96.1350	0.0000	0
29.9800	1.0000	104.6740	69.9600	89.9900	1.0000	1
17.2300	1.0000	95.3020	44.4600	83.6150	1.0000	1
67.8060	0.0000	87.0160	79.2100	99.2100	0.0000	0
28.6000	1.0000	103.6400	67.2000	89.3000	1.0000	1
20.7100	1.0000	97.8540	51.4200	85.3550	1.0000	1
56.1480	0.0000	69.3280	73.1800	93.1800	0.0000	0
1.6050	2.0000	108.2100	16.3130	63.2100	1.0000	2
68.7340	0.0000	88.4240	79.6900	99.6900	0.0000	0
59.0770	0.0000	73.7720	74.6950	94.6950	0.0000	0
21.5500	1.0000	98.4700	53.1000	85.7750	1.0000	1
19.4200	1.0000	96.9080	48.8400	84.7100	1.0000	1
11.6200	1.0000	91.1880	33.2400	80.8100	1.0000	1
67.9800	0.0000	87.2800	79.3000	99.3000	0.0000	0
68.0090	0.0000	87.3240	79.3150	99.3150	0.0000	0
50.0000	0.0000	60.0000	70.0000	90.0000	0.0000	0
60.8750	0.0000	76.5000	75.6250	95.6250	0.0000	0
61.2230	0.0000	77.0280	75.8050	95.8050	0.0000	0
14.1700	1.0000	93.0580	38.3400	82.0850	1.0000	1
29.9800	1.0000	104.8940	69.9600	89.9900	1.0000	1
12.7300	1.0000	92.0020	35.4600	81.3650	1.0000	1
63.3400	0.0000	80.2400	76.9000	96.9000	0.0000	0
24.2200	1.0000	100.4280	58.4400	87.1100	1.0000	1
12.6400	1.0000	91.9360	35.2800	81.3200	1.0000	1
8.8950	2.0000	122.7900	174.9860	77.7900	1.0000	2
5.1450	2.0000	115.2900	160.2360	70.2900	1.0000	2
66.2400	0.0000	84.6400	78.4000	98.4000	0.0000	0
18.4600	1.0000	96.2040	46.9200	84.2300	1.0000	1
8.0250	2.0000	121.0500	171.5640	76.0500	1.0000	2
25.6600	1.0000	101.4840	61.3200	87.8300	1.0000	1
10.0300	1.0000	90.0220	30.0600	80.0150	1.0000	1
6.8550	2.0000	118.7100	166.9620	73.7100	1.0000	2
13.2100	1.0000	92.3540	36.4200	81.6050	1.0000	1
6.3900	2.0000	117.7800	165.1330	72.7800	1.0000	2
54.2340	0.0000	66.4240	72.1900	92.1900	0.0000	0
10.3300	1.0000	90.2420	30.6600	80.1650	1.0000	1
12.4600	1.0000	91.8040	34.9200	81.2300	1.0000	1
2.0700	2.0000	109.1400	18.1420	64.1400	1.0000	2
57.1050	0.0000	70.7800	73.6750	93.6750	0.0000	0
24.4600	1.0000	100.6040	58.9200	87.2300	1.0000	1
7.1100	2.0000	119.2200	167.9650	74.2200	1.0000	2
13.8700	1.0000	92.8380	37.7400	81.9350	1.0000	1
6.4800	2.0000	117.9600	165.4870	72.9600	1.0000	2
8.0100	2.0000	121.0200	171.5050	76.0200	1.0000	2
66.0080	0.0000	84.2880	78.2800	98.2800	0.0000	0
61.7740	0.0000	77.8640	76.0900	96.0900	0.0000	0
4.1700	2.0000	113.3400	26.4020	68.3400	1.0000	2
4.6950	2.0000	114.3900	28.4670	69.3900	1.0000	2
11.8000	1.0000	91.3200	33.6000	80.9000	1.0000	1
22.6300	1.0000	99.2620	55.2600	86.3150	1.0000	1
68.5890	0.0000	88.2040	79.6150	99.6150	0.0000	0
51.6530	0.0000	62.5080	70.8550	90.8550	0.0000	0
5.1150	2.0000	115.2300	160.1180	70.2300	1.0000	2
3.4950	2.0000	111.9900	23.7470	66.9900	1.0000	2
53.3640	0.0000	65.1040	71.7400	91.7400	0.0000	0
3.3300	2.0000	111.6600	23.0980	66.6600	1.0000	2
3.5400	2.0000	112.0800	23.9240	67.0800	1.0000	2
12.3700	1.0000	91.7380	34.7400	81.1850	1.0000	1
12.7000	1.0000	91.9800	35.4000	81.3500	1.0000	1
69.0240	0.0000	88.8640	79.8400	99.8400	0.0000	0
21.4000	1.0000	98.3600	52.8000	85.7000	1.0000	1
1.8900	2.0000	108.7800	17.4340	63.7800	1.0000	2
27.0400	1.0000	102.4960	64.0800	88.5200	1.0000	1
6.0450	2.0000	117.0900	163.7760	72.0900	1.0000	2
64.8190	0.0000	82.4840	77.6650	97.6650	0.0000	0
6.0000	2.0000	117.0000	163.5990	72.0000	1.0000	2
15.1300	1.0000	93.7620	40.2600	82.5650	1.0000	1
0.3600	2.0000	105.7200	11.4160	60.7200	1.0000	2
24.1300	1.0000	100.3620	58.2600	87.0650	1.0000	1
15.2500	1.0000	93.8500	40.5000	82.6250	1.0000	1
4.3200	2.0000	113.6400	26.9920	68.6400	1.0000	2
6.1800	2.0000	117.3600	164.3070	72.3600	1.0000	2
65.1090	0.0000	82.9240	77.8150	97.8150	0.0000	0
26.9200	1.0000	102.4080	63.8400	88.4600	1.0000	1
22.7500	1.0000	99.3500	55.5000	86.3750	1.0000	1
68.8500	0.0000	88.6000	79.7500	99.7500	0.0000	0
14.8600	1.0000	93.5640	39.7200	82.4300	1.0000	1
9.4650	2.0000	123.9300	177.2280	78.9300	1.0000	2
66.9940	0.0000	85.7840	78.7900	98.7900	0.0000	0
0.2700	2.0000	105.5400	11.0620	60.5400	1.0000	2
17.7400	1.0000	95.6760	45.4800	83.8700	1.0000	1
61.6000	0.0000	77.6000	76.0000	96.0000	0.0000	0
61.2520	0.0000	77.0720	75.8200	95.8200	0.0000	0
25.1500	1.0000	101.1100	60.3000	87.5750	1.0000	1
6.5550	2.0000	118.1100	165.7820	73.1100	1.0000	2
1.0950	2.0000	107.1900	14.3070	62.1900	1.0000	2
52.3200	0.0000	63.5200	71.2000	91.2000	0.0000	0
9.1650	2.0000	123.3300	176.0480	78.3300	1.0000	2
2.2050	2.0000	109.4100	18.6730	64.4100	1.0000	2
9.0900	2.0000	123.1800	175.7530	78.1800	1.0000	2
7.0950	2.0000	119.1900	167.9060	74.1900	1.0000	2
54.9590	0.0000	67.5240	72.5650	92.5650	0.0000	0
63.1950	0.0000	80.0200	76.8250	96.8250	0.0000	0
21.2500	1.0000	98.2500	52.5000	85.6250	1.0000	1
22.8100	1.0000	99.3940	55.6200	86.4050	1.0000	1
15.1600	1.0000	93.7840	40.3200	82.5800	1.0000	1
0.5700	2.0000	106.1400	12.2420	61.1400	1.0000	2
6.4950	2.0000	117.9900	165.5460	72.9900	1.0000	2
25.7500	1.0000	101.5500	61.5000	87.8750	1.0000	1
3.0300	2.0000	111.0600	21.9180	66.0600	1.0000	2
27.9100	1.0000	103.1340	65.8200	88.9550	1.0000	1
21.2200	1.0000	98.2280	52.4400	85.6100	1.0000	1
67.7770	0.0000	86.9720	79.1950	99.1950	0.0000	0
61.3970	0.0000	77.2920	75.8950	95.8950	0.0000	0
5.4750	2.0000	115.9500	161.5340	70.9500	1.0000	2
58.5260	0.0000	72.9360	74.4100	94.4100	0.0000	0
54.4080	0.0000	66.6880	72.2800	92.2800	0.0000	0
69.6910	0.0000	89.8760	80.0000	99.9900	0.0000	0
6.2250	2.0000	117.4500	164.4840	72.4500	1.0000	2
8.2500	2.0000	121.5000	172.4490	76.5000	1.0000	2
28.6900	1.0000	103.7060	67.3800	89.3450	1.0000	1
5.3550	2.0000	115.7100	161.0620	70.7100	1.0000	2
11.3800	1.0000	91.0120	32.7600	80.6900	1.0000	1
62.1800	0.0000	78.4800	76.3000	96.3000	0.0000	0
9.2100	2.0000	123.4200	176.2250	78.4200	1.0000	2
53.8570	0.0000	65.8520	71.9950	91.9950	0.0000	0
3.2100	2.0000	111.4200	22.6260	66.4200	1.0000	2
64.5290	0.0000	82.0440	77.5150	97.5150	0.0000	0
9.0300	2.0000	123.0600	175.5170	78.0600	1.0000	2
7.3950	2.0000	119.7900	169.0860	74.7900	1.0000	2
16.4500	1.0000	94.7300	42.9000	83.2250	1.0000	1
5.0100	2.0000	115.0200	29.7060	70.0200	1.0000	2
67.5740	0.0000	86.6640	79.0900	99.0900	0.0000	0
52.7260	0.0000	64.1360	71.4100	91.4100	0.0000	0
25.9300	1.0000	101.6820	61.8600	87.9650	1.0000	1
20.0800	1.0000	97.3920	50.1600	85.0400	1.0000	1
58.6130	0.0000	73.0680	74.4550	94.4550	0.0000	0
62.1510	0.0000	78.4360	76.2850	96.2850	0.0000	0
59.8020	0.0000	74.8720	75.0700	95.0700	0.0000	0
53.3060	0.0000	65.0160	71.7100	91.7100	0.0000	0
62.3250	0.0000	78.7000	76.3750	96.3750	0.0000	0
23.3800	1.0000	99.8120	56.7600	86.6900	1.0000	1
4.3800	2.0000	113.7600	27.2280	68.7600	1.0000	2
52.5230	0.0000	63.8280	71.3050	91.3050	0.0000	0
6.4050	2.0000	117.8100	165.1920	72.8100	1.0000	2
23.8900	1.0000	100.1860	57.7800	86.9450	1.0000	1
28.8100	1.0000	103.7940	67.6200	89.4050	1.0000	1
50.0870	0.0000	60.1320	70.0450	90.0450	0.0000	0
61.1360	0.0000	76.8960	75.7600	95.7600	0.0000	0
8.8500	2.0000	122.7000	174.8090	77.7000	1.0000	2
17.6200	1.0000	95.5880	45.2400	83.8100	1.0000	1
25.2400	1.0000	101.1760	60.4800	87.6200	1.0000	1
4.5750	2.0000	114.1500	27.9950	69.1500	1.0000	2
64.4130	0.0000	81.8680	77.4550	97.4550	0.0000	0
18.8500	1.0000	96.4900	47.7000	84.4250	1.0000	1
8.8050	2.0000	122.6100	174.6320	77.6100	1.0000	2
9.2700	2.0000	123.5400	176.4610	78.5400	1.0000	2
13.0300	1.0000	92.2220	36.0600	81.5150	1.0000	1
5.4000	2.0000	115.8000	161.2390	70.8000	1.0000	2
21.5800	1.0000	98.4920	53.1600	85.7900	1.0000	1
13.8100	1.0000	92.7940	37.6200	81.9050	1.0000	1
60.4690	0.0000	75.8840	75.4150	95.4150	0.0000	0
15.7000	1.0000	94.1800	41.4000	82.8500	1.0000	1
14.5600	1.0000	93.3440	39.1200	82.2800	1.0000	1
19.3300	1.0000	96.8420	48.6600	84.6650	1.0000	1
18.2800	1.0000	96.0720	46.5600	84.1400	1.0000	1
63.1370	0.0000	79.9320	76.7950	96.7950	0.0000	0
54.2920	0.0000	66.5120	72.2200	92.2200	0.0000	0
0.9150	2.0000	106.8300	13.5990	61.8300	1.0000	2
29.2900	1.0000	104.1460	68.5800	89.6450	1.0000	1
69.1980	0.0000	89.1280	79.9300	99.9300	0.0000	0
68.7920	0.0000	88.5120	79.7200	99.7200	0.0000	0
9.5550	2.0000	124.1100	177.5820	79.1100	1.0000	2
0.9600	2.0000	106.9200	13.7760	61.9200	1.0000	2
20.2600	1.0000	97.5240	50.5200	85.1300	1.0000	1
66.2980	0.0000	84.7280	78.4300	98.4300	0.0000	0
27.4000	1.0000	102.7600	64.8000	88.7000	1.0000	1
52.5810	0.0000	63.9160	71.3350	91.3350	0.0000	0
52.8420	0.0000	64.3120	71.4700	91.4700	0.0000	0
59.4830	0.0000	74.3880	74.9050	94.9050	0.0000	0
2.7150	2.0000	110.4300	20.6790	65.4300	1.0000	2
67.1390	0.0000	86.0040	78.8650	98.8650	0.0000	0
5.5500	2.0000	116.1000	161.8290	71.1000	1.0000	2
25.8700	1.0000	101.6380	61.7400	87.9350	1.0000	1
6.3600	2.0000	117.7200	165.0150	72.7200	1.0000	2
1.8000	2.0000	108.6000	17.0800	63.6000	1.0000	2
4.8750	2.0000	114.7500	29.1750	69.7500	1.0000	2
18.4000	1.0000	96.1600	46.8000	84.2000	1.0000	1
60.3240	0.0000	75.6640	75.3400	95.3400	0.0000	0
18.6400	1.0000	96.3360	47.2800	84.3200	1.0000	1
8.7900	2.0000	122.5800	174.5730	77.5800	1.0000	2
3.7050	2.0000	112.4100	24.5730	67.4100	1.0000	2
0.6450	2.0000	106.2900	12.5370	61.2900	1.0000	2
3.6300	2.0000	112.2600	24.2780	67.2600	1.0000	2
61.2810	0.0000	77.1160	75.8350	95.8350	0.0000	0
5.1000	2.0000	115.2000	160.0590	70.2000	1.0000	2
7.9500	2.0000	120.9000	171.2690	75.9000	1.0000	2
51.2470	0.0000	61.8920	70.6450	90.6450	0.0000	0
23.2900	1.0000	99.7460	56.5800	86.6450	1.0000	1
4.8300	2.0000	114.6600	28.9980	69.6600	1.0000	2
4.4700	2.0000	113.9400	27.5820	68.9400	1.0000	2
10.4800	1.0000	90.3520	30.9600	80.2400	1.0000	1
6.1950	2.0000	117.3900	164.3660	72.3900	1.0000	2
53.9150	0.0000	65.9400	72.0250	92.0250	0.0000	0
67.3420	0.0000	86.3120	78.9700	98.9700	0.0000	0
3.7500	2.0000	112.5000	24.7500	67.5000	1.0000	2
7.3200	2.0000	119.6400	168.7910	74.6400	1.0000	2
50.8700	0.0000	61.3200	70.4500	90.4500	0.0000	0
1.2150	2.0000	107.4300	14.7790	62.4300	1.0000	2
7.6350	2.0000	120.2700	170.0300	75.2700	1.0000	2
26.4700	1.0000	102.0780	62.9400	88.2350	1.0000	1
29.3800	1.0000	104.2120	68.7600	89.6900	1.0000	1
15.9400	1.0000	94.3560	41.8800	82.9700	1.0000	1
50.4060	0.0000	60.6160	70.2100	90.2100	0.0000	0
8.8800	2.0000	122.7600	174.9270	77.7600	1.0000	2
9.6900	2.0000	124.3800	178.1130	79.3800	1.0000	2
24.2800	1.0000	100.4720	58.5600	87.1400	1.0000	1
29.9800	1.0000	104.8060	69.9600	89.9900	1.0000	1
17.9200	1.0000	95.8080	45.8400	83.9600	1.0000	1
27.8200	1.0000	103.0680	65.6400	88.9100	1.0000	1
66.0950	0.0000	84.4200	78.3250	98.3250	0.0000	0
1.4700	2.0000	107.9400	15.7820	62.9400	1.0000	2
6.1500	2.0000	117.3000	164.1890	72.3000	1.0000	2
23.3500	1.0000	99.7900	56.7000	86.6750	1.0000	1
9.3450	2.0000	123.6900	176.7560	78.6900	1.0000	2
16.9600	1.0000	95.1040	43.9200	83.4800	1.0000	1
17.0800	1.0000	95.1920	44.1600	83.5400	1.0000	1
5.6250	2.0000	116.2500	162.1240	71.2500	1.0000	2
61.9190	0.0000	78.0840	76.1650	96.1650	0.0000	0
23.6500	1.0000	100.0100	57.3000	86.8250	1.0000	1
20.3800	1.0000	97.6120	50.7600	85.1900	1.0000	1
58.9610	0.0000	73.5960	74.6350	94.6350	0.0000	0
24.8500	1.0000	100.8900	59.7000	87.4250	1.0000	1
66.5590	0.0000	85.1240	78.5650	98.5650	0.0000	0
52.9580	0.0000	64.4880	71.5300	91.5300	0.0000	0
55.2780	0.0000	68.0080	72.7300	92.7300	0.0000	0
28.3900	1.0000	103.4860	66.7800	89.1950	1.0000	1
69.5750	0.0000	89.7000	80.0000	99.9900	0.0000	0
13.7800	1.0000	92.7720	37.5600	81.8900	1.0000	1
58.0330	0.0000	72.1880	74.1550	94.1550	0.0000	0
3.6450	2.0000	112.2900	24.3370	67.2900	1.0000	2
21.2800	1.0000	98.2720	52.5600	85.6400	1.0000	1
26.1400	1.0000	101.8360	62.2800	88.0700	1.0000	1
68.2700	0.0000	87.7200	79.4500	99.4500	0.0000	0
9.2400	2.0000	123.4800	176.3430	78.4800	1.0000	2
28.6600	1.0000	103.6840	67.3200	89.3300	1.0000	1
24.9700	1.0000	100.9780	59.9400	87.4850	1.0000	1
8.9700	2.0000	122.9400	175.2810	77.9400	1.0000	2
27.3400	1.0000	102.7160	64.6800	88.6700	1.0000	1
56.4090	0.0000	69.7240	73.3150	93.3150	0.0000	0
20.9200	1.0000	98.0080	51.8400	85.4600	1.0000	1
2.9850	2.0000	110.9700	21.7410	65.9700	1.0000	2
2.6550	2.0000	110.3100	20.4430	65.3100	1.0000	2
5.3700	2.0000	115.7400	161.1210	70.7400	1.0000	2
20.8600	1.0000	97.9640	51.7200	85.4300	1.0000	1
6.9000	2.0000	118.8000	167.1390	73.8000	1.0000	2
1.4550	2.0000	107.9100	15.7230	62.9100	1.0000	2
6.6900	2.0000	118.3800	166.3130	73.3800	1.0000	2
17.4400	1.0000	95.4560	44.8800	83.7200	1.0000	1
52.1170	0.0000	63.2120	71.0950	91.0950	0.0000	0
0.8850	2.0000	106.7700	13.4810	61.7700	1.0000	2
0.4350	2.0000	105.8700	11.7110	60.8700	1.0000	2
4.8000	2.0000	114.6000	28.8800	69.6000	1.0000	2
22.7200	1.0000	99.3280	55.4400	86.3600	1.0000	1
6.7350	2.0000	118.4700	166.4900	73.4700	1.0000	2
56.1770	0.0000	69.3720	73.1950	93.1950	0.0000	0
65.6600	0.0000	83.7600	78.1000	98.1000	0.0000	0
0.6000	2.0000	106.2000	12.3600	61.2000	1.0000	2
2.8050	2.0000	110.6100	21.0330	65.6100	1.0000	2
4.0200	2.0000	113.0400	25.8120	68.0400	1.0000	2
5.0850	2.0000	115.1700	160.0000	70.1700	1.0000	2
66.3270	0.0000	84.7720	78.4450	98.4450	0.0000	0
4.0650	2.0000	113.1300	25.9890	68.1300	1.0000	2
0.1800	2.0000	105.3600	10.7080	60.3600	1.0000	2
53.7990	0.0000	65.7640	71.9650	91.9650	0.0000	0
68.7050	0.0000	88.3800	79.6750	99.6750	0.0000	0
6.9600	2.0000	118.9200	167.3750	73.9200	1.0000	2
57.2210	0.0000	70.9560	73.7350	93.7350	0.0000	0
5.9700	2.0000	116.9400	163.4810	71.9400	1.0000	2
11.7400	1.0000	91.2760	33.4800	80.8700	1.0000	1
4.9350	2.0000	114.8700	29.4110	69.8700	1.0000	2
29.5000	1.0000	104.3000	69.0000	89.7500	1.0000	1
67.6320	0.0000	86.7520	79.1200	99.1200	0.0000	0
5.4300	2.0000	115.8600	161.3570	70.8600	1.0000	2
7.6950	2.0000	120.3900	170.2660	75.3900	1.0000	2
5.2950	2.0000	115.5900	160.8260	70.5900	1.0000	2
5.6400	2.0000	116.2800	162.1830	71.2800	1.0000	2
66.7330	0.0000	85.3880	78.6550	98.6550	0.0000	0
12.8200	1.0000	92.0680	35.6400	81.4100	1.0000	1
10.4500	1.0000	90.3300	30.9000	80.2250	1.0000	1
18.7000	1.0000	96.3800	47.4000	84.3500	1.0000	1
22.0000	1.0000	98.8000	54.0000	86.0000	1.0000	1
53.0450	0.0000	64.6200	71.5750	91.5750	0.0000	0
4.5900	2.0000	114.1800	28.0540	69.1800	1.0000	2
29.3500	1.0000	104.1900	68.7000	89.6750	1.0000	1
61.9770	0.0000	78.1720	76.1950	96.1950	0.0000	0
1.0800	2.0000	107.1600	14.2480	62.1600	1.0000	2
6.2700	2.0000	117.5400	164.6610	72.5400	1.0000	2
8.1000	2.0000	121.2000	171.8590	76.2000	1.0000	2
28.2700	1.0000	103.3980	66.5400	89.1350	1.0000	1
67.9220	0.0000	87.1920	79.2700	99.2700	0.0000	0
1.6800	2.0000	108.3600	16.6080	63.3600	1.0000	2
62.7020	0.0000	79.2720	76.5700	96.5700	0.0000	0
15.7900	1.0000	94.2460	41.5800	82.8950	1.0000	1
14.0200	1.0000	92.9480	38.0400	82.0100	1.0000	1
56.9890	0.0000	70.6040	73.6150	93.6150	0.0000	0
69.6620	0.0000	89.8320	80.0000	99.9900	0.0000	0
15.8800	1.0000	94.3120	41.7600	82.9400	1.0000	1
56.3800	0.0000	69.6800	73.3000	93.3000	0.0000	0
16.3600	1.0000	94.6640	42.7200	83.1800	1.0000	1
57.0470	0.0000	70.6920	73.6450	93.6450	0.0000	0
8.1750	2.0000	121.3500	172.1540	76.3500	1.0000	2
59.8310	0.0000	74.9160	75.0850	95.0850	0.0000	0
54.9010	0.0000	67.4360	72.5350	92.5350	0.0000	0
4.2450	2.0000	113.4900	26.6970	68.4900	1.0000	2
12.7900	1.0000	92.0460	35.5800	81.3950	1.0000	1
57.4240	0.0000	71.2640	73.8400	93.8400	0.0000	0
55.5970	0.0000	68.4920	72.8950	92.8950	0.0000	0
26.9500	1.0000	102.4300	63.9000	88.4750	1.0000	1
13.6000	1.0000	92.6400	37.2000	81.8000	1.0000	1
56.0030	0.0000	69.1080	73.1050	93.1050	0.0000	0
6.3300	2.0000	117.6600	164.8970	72.6600	1.0000	2
66.7910	0.0000	85.4760	78.6850	98.6850	0.0000	0
7.9650	2.0000	120.9300	171.3280	75.9300	1.0000	2
66.6460	0.0000	85.2560	78.6100	98.6100	0.0000	0
25.3900	1.0000	101.2860	60.7800	87.6950	1.0000	1
14.2000	1.0000	93.0800	38.4000	82.1000	1.0000	1
8.5350	2.0000	122.0700	173.5700	77.0700	1.0000	2
21.9100	1.0000	98.7340	53.8200	85.9550	1.0000	1
26.2900	1.0000	101.9460	62.5800	88.1450	1.0000	1
25.4200	1.0000	101.3080	60.8400	87.7100	1.0000	1
60.7590	0.0000	76.3240	75.5650	95.5650	0.0000	0
24.2500	1.0000	100.4500	58.5000	87.1250	1.0000	1
56.7570	0.0000	70.2520	73.4950	93.4950	0.0000	0
1.5600	2.0000	108.1200	16.1360	63.1200	1.0000	2
5.5350	2.0000	116.0700	161.7700	71.0700	1.0000	2
3.2700	2.0000	111.5400	22.8620	66.5400	1.0000	2
16.3000	1.0000	94.6200	42.6000	83.1500	1.0000	1
9.4050	2.0000	123.8100	176.9920	78.8100	1.0000	2
62.2380	0.0000	78.5680	76.3300	96.3300	0.0000	0
59.4540	0.0000	74.3440	74.8900	94.8900	0.0000	0
3.9300	2.0000	112.8600	25.4580	67.8600	1.0000	2
13.6300	1.0000	92.6620	37.2600	81.8150	1.0000	1
10.7500	1.0000	90.5500	31.5000	80.3750	1.0000	1
60.2660	0.0000	75.5760	75.3100	95.3100	0.0000	0
28.2100	1.0000	103.3540	66.4200	89.1050	1.0000	1
23.5600	1.0000	99.9440	57.1200	86.7800	1.0000	1
7.2150	2.0000	119.4300	168.3780	74.4300	1.0000	2
20.7400	1.0000	97.8760	51.4800	85.3700	1.0000	1
65.9790	0.0000	84.2440	78.2650	98.2650	0.0000	0
18.8200	1.0000	96.4680	47.6400	84.4100	1.0000	1
17.8600	1.0000	95.7640	45.7200	83.9300	1.0000	1
21.8200	1.0000	98.6680	53.6400	85.9100	1.0000	1
53.2190	0.0000	64.8840	71.6650	91.6650	0.0000	0
69.6330	0.0000	89.7880	80.0000	99.9900	0.0000	0
59.3380	0.0000	74.1680	74.8300	94.8300	0.0000	0
50.6960	0.0000	61.0560	70.3600	90.3600	0.0000	0
13.3000	1.0000	92.4200	36.6000	81.6500	1.0000	1
25.0000	1.0000	101.0000	60.0000	87.5000	1.0000	1
9.7800	2.0000	124.5600	178.4670	79.5600	1.0000	2
11.2000	1.0000	90.8800	32.4000	80.6000	1.0000	1
63.0500	0.0000	79.8000	76.7500	96.7500	0.0000	0
68.1830	0.0000	87.5880	79.4050	99.4050	0.0000	0
54.7270	0.0000	67.1720	72.4450	92.4450	0.0000	0
67.0810	0.0000	85.9160	78.8350	98.8350	0.0000	0
7.4550	2.0000	119.9100	169.3220	74.9100	1.0000	2
0.1500	2.0000	105.3000	10.5900	60.3000	1.0000	2
6.7050	2.0000	118.4100	166.3720	73.4100	1.0000	2
28.7800	1.0000	103.7720	67.5600	89.3900	1.0000	1
51.9720	0.0000	62.9920	71.0200	91.0200	0.0000	0
29.4400	1.0000	104.2560	68.8800	89.7200	1.0000	1
55.9160	0.0000	68.9760	73.0600	93.0600	0.0000	0
29.9800	1.0000	104.9600	69.9600	89.9900	1.0000	1
11.6800	1.0000	91.2320	33.3600	80.8400	1.0000	1
9.7200	2.0000	124.4400	178.2310	79.4400	1.0000	2
0.4500	2.0000	105.9000	11.7700	60.9000	1.0000	2
62.2960	0.0000	78.6560	76.3600	96.3600	0.0000	0
11.2300	1.0000	90.9020	32.4600	80.6150	1.0000	1
3.5550	2.0000	112.1100	23.9830	67.1100	1.0000	2
61.1940	0.0000	76.9840	75.7900	95.7900	0.0000	0
14.5900	1.0000	93.3660	39.1800	82.2950	1.0000	1
63.4270	0.0000	80.3720	76.9450	96.9450	0.0000	0
68.3860	0.0000	87.8960	79.5100	99.5100	0.0000	0
56.4670	0.0000	69.8120	73.3450	93.3450	0.0000	0
8.9550	2.0000	122.9100	175.2220	77.9100	1.0000	2
61.8030	0.0000	77.9080	76.1050	96.1050	0.0000	0
8.1150	2.0000	121.2300	171.9180	76.2300	1.0000	2
22.6000	1.0000	99.2400	55.2000	86.3000	1.0000	1
16.9900	1.0000	95.1260	43.9800	83.4950	1.0000	1
15.8200	1.0000	94.2680	41.6400	82.9100	1.0000	1
27.8500	1.0000	103.0900	65.7000	88.9250	1.0000	1
2.4900	2.0000	109.9800	19.7940	64.9800	1.0000	2
59.6280	0.0000	74.6080	74.9800	94.9800	0.0000	0
64.8770	0.0000	82.5720	77.6950	97.6950	0.0000	0
60.6430	0.0000	76.1480	75.5050	95.5050	0.0000	0
11.0200	1.0000	90.7480	32.0400	80.5100	1.0000	1
67.7190	0.0000	86.8840	79.1650	99.1650	0.0000	0
20.0200	1.0000	97.3480	50.0400	85.0100	1.0000	1
17.0200	1.0000	95.1480	44.0400	83.5100	1.0000	1
11.7100	1.0000	91.2540	33.4200	80.8550	1.0000	1
5.6100	2.0000	116.2200	162.0650	71.2200	1.0000	2
0.0000	2.0000	105.0000	10.0000	60.0000	1.0000	2
4.0800	2.0000	113.1600	26.0480	68.1600	1.0000	2
20.0500	1.0000	97.3700	50.1000	85.0250	1.0000	1
10.6000	1.0000	90.4400	31.2000	80.3000	1.0000	1
14.0800	1.0000	92.9920	38.1600	82.0400	1.0000	1
62.7600	0.0000	79.3600	76.6000	96.6000	0.0000	0
60.5850	0.0000	76.0600	75.4750	95.4750	0.0000	0
18.9100	1.0000	96.5340	47.8200	84.4550	1.0000	1
65.2540	0.0000	83.1440	77.8900	97.8900	0.0000	0
13.5400	1.0000	92.5960	37.0800	81.7700	1.0000	1
4.1100	2.0000	113.2200	26.1660	68.2200	1.0000	2
28.5400	1.0000	103.5960	67.0800	89.2700	1.0000	1
51.2760	0.0000	61.9360	70.6600	90.6600	0.0000	0
51.3630	0.0000	62.0680	70.7050	90.7050	0.0000	0
29.8300	1.0000	104.5420	69.6600	89.9150	1.0000	1
14.3500	1.0000	93.1900	38.7000	82.1750	1.0000	1
69.8360	0.0000	89.9640	80.0000	99.9900	0.0000	0
19.5400	1.0000	96.9960	49.0800	84.7700	1.0000	1
66.3850	0.0000	84.8600	78.4750	98.4750	0.0000	0
54.9880	0.0000	67.5680	72.5800	92.5800	0.0000	0
61.5420	0.0000	77.5120	75.9700	95.9700	0.0000	0
23.4700	1.0000	99.8780	56.9400	86.7350	1.0000	1
21.1900	1.0000	98.2060	52.3800	85.5950	1.0000	1
12.4300	1.0000	91.7820	34.8600	81.2150	1.0000	1
9.4200	2.0000	123.8400	177.0510	78.8400	1.0000	2
24.0700	1.0000	100.3180	58.1400	87.0350	1.0000	1
62.5280	0.0000	79.0080	76.4800	96.4800	0.0000	0
28.0600	1.0000	103.2440	66.1200	89.0300	1.0000	1
55.9740	0.0000	69.0640	73.0900	93.0900	0.0000	0
51.7980	0.0000	62.7280	70.9300	90.9300	0.0000	0
8.7450	2.0000	122.4900	174.3960	77.4900	1.0000	2
24.7900	1.0000	100.8460	59.5800	87.3950	1.0000	1
5.8950	2.0000	116.7900	163.1860	71.7900	1.0000	2
54.0310	0.0000	66.1160	72.0850	92.0850	0.0000	0
26.8900	1.0000	102.3860	63.7800	88.4450	1.0000	1
64.0940	0.0000	81.3840	77.2900	97.2900	0.0000	0
61.5710	0.0000	77.5560	75.9850	95.9850	0.0000	0
53.4220	0.0000	65.1920	71.7700	91.7700	0.0000	0
57.5400	0.0000	71.4400	73.9000	93.9000	0.0000	0
16.3900	1.0000	94.6860	42.7800	83.1950	1.0000	1
13.2400	1.0000	92.3760	36.4800	81.6200	1.0000	1
23.1400	1.0000	99.6360	56.2800	86.5700	1.0000	1
11.5900	1.0000	91.1660	33.1800	80.7950	1.0000	1
0.9300	2.0000	106.8600	13.6580	61.8600	1.0000	2
64.2390	0.0000	81.6040	77.3650	97.3650	0.0000	0
25.2700	1.0000	101.1980	60.5400	87.6350	1.0000	1
69.3720	0.0000	89.3920	80.0000	99.9900	0.0000	0
67.1680	0.0000	86.0480	78.8800	98.8800	0.0000	0
6.5700	2.0000	118.1400	165.8410	73.1400	1.0000	2
16.7200	1.0000	94.9280	43.4400	83.3600	1.0000	1
7.3800	2.0000	119.7600	169.0270	74.7600	1.0000	2
7.3650	2.0000	119.7300	168.9680	74.7300	1.0000	2
1.0350	2.0000	107.0700	14.0710	62.0700	1.0000	2
2.1900	2.0000	109.3800	18.6140	64.3800	1.0000	2
1.2600	2.0000	107.5200	14.9560	62.5200	1.0000	2
0.4050	2.0000	105.8100	11.5930	60.8100	1.0000	2
1.8300	2.0000	108.6600	17.1980	63.6600	1.0000	2
17.7700	1.0000	95.6980	45.5400	83.8850	1.0000	1
59.6860	0.0000	74.6960	75.0100	95.0100	0.0000	0
66.8780	0.0000	85.6080	78.7300	98.7300	0.0000	0
10.5100	1.0000	90.3740	31.0200	80.2550	1.0000	1
2.7750	2.0000	110.5500	20.9150	65.5500	1.0000	2
15.0400	1.0000	93.6960	40.0800	82.5200	1.0000	1
3.0000	2.0000	111.0000	21.8000	66.0000	1.0000	2
7.5150	2.0000	120.0300	169.5580	75.0300	1.0000	2
1.6350	2.0000	108.2700	16.4310	63.2700	1.0000	2
0.1050	2.0000	105.2100	10.4130	60.2100	1.0000	2
61.1650	0.0000	76.9400	75.7750	95.7750	0.0000	0
28.0900	1.0000	103.2660	66.1800	89.0450	1.0000	1
61.8900	0.0000	78.0400	76.1500	96.1500	0.0000	0
17.6800	1.0000	95.6320	45.3600	83.8400	1.0000	1
59.3090	0.0000	74.1240	74.8150	94.8150	0.0000	0
9.1950	2.0000	123.3900	176.1660	78.3900	1.0000	2
23.4400	1.0000	99.8560	56.8800	86.7200	1.0000	1
59.7440	0.0000	74.7840	75.0400	95.0400	0.0000	0
59.8600	0.0000	74.9600	75.1000	95.1000	0.0000	0
67.9510	0.0000	87.2360	79.2850	99.2850	0.0000	0
5.3400	2.0000	115.6800	161.0030	70.6800	1.0000	2
14.3800	1.0000	93.2120	38.7600	82.1900	1.0000	1
28.5100	1.0000	103.5740	67.0200	89.2550	1.0000	1
66.1820	0.0000	84.5520	78.3700	98.3700	0.0000	0
64.2680	0.0000	81.6480	77.3800	97.3800	0.0000	0
62.4990	0.0000	78.9640	76.4650	96.4650	0.0000	0
8.6700	2.0000	122.3400	174.1010	77.3400	1.0000	2
9.6450	2.0000	124.2900	177.9360	79.2900	1.0000	2
63.2530	0.0000	80.1080	76.8550	96.8550	0.0000	0
50.8990	0.0000	61.3640	70.4650	90.4650	0.0000	0
29.7100	1.0000	104.4540	69.4200	89.8550	1.0000	1
63.7750	0.0000	80.9000	77.1250	97.1250	0.0000	0
17.1100	1.0000	95.2140	44.2200	83.5550	1.0000	1
59.5700	0.0000	74.5200	74.9500	94.9500	0.0000	0
52.6390	0.0000	64.0040	71.3650	91.3650	0.0000	0
14.5000	1.0000	93.3000	39.0000	82.2500	1.0000	1
16.2100	1.0000	94.5540	42.4200	83.1050	1.0000	1
1.8750	2.0000	108.7500	17.3750	63.7500	1.0000	2
20.5300	1.0000	97.7220	51.0600	85.2650	1.0000	1
55.7130	0.0000	68.6680	72.9550	92.9550	0.0000	0
2.3550	2.0000	109.7100	19.2630	64.7100	1.0000	2
14.4100	1.0000	93.2340	38.8200	82.2050	1.0000	1
65.4860	0.0000	83.4960	78.0100	98.0100	0.0000	0
50.8410	0.0000	61.2760	70.4350	90.4350	0.0000	0
68.1540	0.0000	87.5440	79.3900	99.3900	0.0000	0
27.3700	1.0000	102.7380	64.7400	88.6850	1.0000	1
18.4900	1.0000	96.2260	46.9800	84.2450	1.0000	1
25.9600	1.0000	101.7040	61.9200	87.9800	1.0000	1
52.0590	0.0000	63.1240	71.0650	91.0650	0.0000	0
56.0320	0.0000	69.1520	73.1200	93.1200	0.0000	0
22.8700	1.0000	99.4380	55.7400	86.4350	1.0000	1
25.6000	1.0000	101.4400	61.2000	87.8000	1.0000	1
8.6100	2.0000	122.2200	173.8650	77.2200	1.0000	2
50.8120	0.0000	61.2320	70.4200	90.4200	0.0000	0
19.8100	1.0000	97.1940	49.6200	84.9050	1.0000	1
50.7250	0.0000	61.1000	70.3750	90.3750	0.0000	0
55.3650	0.0000	68.1400	72.7750	92.7750	0.0000	0
21.8500	1.0000	98.6900	53.7000	85.9250	1.0000	1
25.5700	1.0000	101.4180	61.1400	87.7850	1.0000	1
63.0210	0.0000	79.7560	76.7350	96.7350	0.0000	0
3.3000	2.0000	111.6000	22.9800	66.6000	1.0000	2
51.7110	0.0000	62.5960	70.8850	90.8850	0.0000	0
9.7050	2.0000	124.4100	178.1720	79.4100	1.0000	2
66.6170	0.0000	85.2120	78.5950	98.5950	0.0000	0
9.9900	2.0000	124.9800	179.2930	79.9800	1.0000	2
8.6850	2.0000	122.3700	174.1600	77.3700	1.0000	2
15.4300	1.0000	93.9820	40.8600	82.7150	1.0000	1
2.4600	2.0000	109.9200	19.6760	64.9200	1.0000	2
67.8930	0.0000	87.1480	79.2550	99.2550	0.0000	0
65.9210	0.0000	84.1560	78.2350	98.2350	0.0000	0
61.4550	0.0000	77.3800	75.9250	95.9250	0.0000	0
8.5200	2.0000	122.0400	173.5110	77.0400	1.0000	2
26.8300	1.0000	102.3420	63.6600	88.4150	1.0000	1
65.4570	0.0000	83.4520	77.9950	97.9950	0.0000	0
0.2250	2.0000	105.4500	10.8850	60.4500	1.0000	2
65.4280	0.0000	83.4080	77.9800	97.9800	0.0000	0
8.6250	2.0000	122.2500	173.9240	77.2500	1.0000	2
64.9060	0.0000	82.6160	77.7100	97.7100	0.0000	0
10.0900	1.0000	90.0660	30.1800	80.0450	1.0000	1
5.5050	2.0000	116.0100	161.6520	71.0100	1.0000	2
2.1450	2.0000	109.2900	18.4370	64.2900	1.0000	2
22.4800	1.0000	99.1520	54.9600	86.2400	1.0000	1
54.6400	0.0000	67.0400	72.4000	92.4000	0.0000	0
0.1350	2.0000	105.2700	10.5310	60.2700	1.0000	2
61.0780	0.0000	76.8080	75.7300	95.7300	0.0000	0
15.3700	1.0000	93.9380	40.7400	82.6850	1.0000	1
54.0020	0.0000	66.0720	72.0700	92.0700	0.0000	0
29.1400	1.0000	104.0360	68.2800	89.5700	1.0000	1
63.9490	0.0000	81.1640	77.2150	97.2150	0.0000	0
22.0600	1.0000	98.8440	54.1200	86.0300	1.0000	1
9.1050	2.0000	123.2100	175.8120	78.2100	1.0000	2
2.1000	2.0000	109.2000	18.2600	64.2000	1.0000	2
26.2000	1.0000	101.8800	62.4000	88.1000	1.0000	1
16.5400	1.0000	94.7960	43.0800	83.2700	1.0000	1
60.5560	0.0000	76.0160	75.4600	95.4600	0.0000	0
3.7350	2.0000	112.4700	24.6910	67.4700	1.0000	2
18.4300	1.0000	96.1820	46.8600	84.2150	1.0000	1
55.6550	0.0000	68.5800	72.9250	92.9250	0.0000	0
9.7500	2.0000	124.5000	178.3490	79.5000	1.0000	2
1.9050	2.0000	108.8100	17.4930	63.8100	1.0000	2
3.1800	2.0000	111.3600	22.5080	66.3600	1.0000	2
29.5600	1.0000	104.3440	69.1200	89.7800	1.0000	1
5.9100	2.0000	116.8200	163.2450	71.8200	1.0000	2
16.0300	1.0000	94.4220	42.0600	83.0150	1.0000	1
0.3900	2.0000	105.7800	11.5340	60.7800	1.0000	2
19.0900	1.0000	96.6660	48.1800	84.5450	1.0000	1
21.3100	1.0000	98.2940	52.6200	85.6550	1.0000	1
2.1300	2.0000	109.2600	18.3780	64.2600	1.0000	2
53.5960	0.0000	65.4560	71.8600	91.8600	0.0000	0
28.8700	1.0000	103.8380	67.7400	89.4350	1.0000	1
16.6900	1.0000	94.9060	43.3800	83.3450	1.0000	1
13.4500	1.0000	92.5300	36.9000	81.7250	1.0000	1
25.3600	1.0000	101.2640	60.7200	87.6800	1.0000	1
2.1750	2.0000	109.3500	18.5550	64.3500	1.0000	2
6.5850	2.0000	118.1700	165.9000	73.1700	1.0000	2
18.2500	1.0000	96.0500	46.5000	84.1250	1.0000	1
5.2800	2.0000	115.5600	160.7670	70.5600	1.0000	2
3.0450	2.0000	111.0900	21.9770	66.0900	1.0000	2
1.9800	2.0000	108.9600	17.7880	63.9600	1.0000	2
[truncated: 40 more rows]
