# Supplementary material for: IoT-blockchain empowered Trinet: optimized fall detection system for elderly safety
Source: Front Bioeng Biotechnol. 2023 Sep 21;11:1257676. doi: 10.3389/fbioe.2023.1257676 (PMC10552752; doi:10.3389/fbioe.2023.1257676)
Supplement: Supplementary file 1 [file DataSheet1.ZIP › sourcecode/eda_analyis.py]

import pandas as pd
import numpy as np
import seaborn as sns
from sklearn import preprocessing
import matplotlib.pyplot as plt
from collections import Counter
import statistics
from load_save import *

def eda_analy():
    df1 = pd.read_csv('./Dataset/cStick.csv')
    labe = ['No Fall', 'Slip', 'Fall']
    label =[]
    for i in df1['Decision ']:
        label.append(labe[i])

    df1['Label']=label
    print('Dataset-1 :', df1.head())

    #Descriptive analysis
    Des1 = df1.describe()

    print('Descriptive for Dataset-1', Des1)

    Dub1 = df1.duplicated().sum()
    print(Dub1)

    print('Dataset-1 :', Counter(df1['Label']))

    # Pie chart for Dataset-1
    Label_1 = df1[['Label', 'Decision ']]
    # Group by 'Label' and aggregate 'Decision' column
    pie_1 = Label_1.groupby('Label')['Decision '].count().reset_index()
    # Plotting the pie chart
    plt.figure()
    plt.pie(pie_1['Decision '], labels=pie_1['Label'], autopct='%1.1f%%')
    plt.axis('equal')  # Equal aspect ratio to make it a circle
    plt.title('Distribution of Labels')
    plt.savefig('./Results/piechart.png', dpi=400)


    # Data normalization for Dataset-1
    dfd1 = df1.drop(['Decision ', 'Label'], axis=1)
    df_1 = np.nan_to_num(dfd1)
    ndf_1 = preprocessing.normalize(df_1)
    Names_1 = dfd1.keys()
    ndf_1 = pd.DataFrame(ndf_1, columns=Names_1)
    ndf_1.head()

    #correlation test to find the dependency of variables of Dataset-1
    corr_matrix = ndf_1.corr()

    # Display the correlation matrix
    plt.figure()
    plt.imshow(corr_matrix, cmap='coolwarm', interpolation='nearest')
    plt.colorbar()
    plt.xticks(range(len(corr_matrix.columns)), corr_matrix.columns, rotation=90)
    plt.yticks(range(len(corr_matrix.columns)), corr_matrix.columns)
    plt.title('Correlation Matrix')
    plt.savefig('./Results/Correlation Matrix.png', dpi=400)


    # Heatmap for correlated Dataset-1
    plt.figure()
    sns.heatmap(ndf_1.corr())
    plt.title('Correlation Heatmap')
    plt.savefig('./Results/Correlation Heatmap.png', dpi=400)
