# Supplementary material for: IoT-blockchain empowered Trinet: optimized fall detection system for elderly safety
Source: Front Bioeng Biotechnol. 2023 Sep 21;11:1257676. doi: 10.3389/fbioe.2023.1257676 (PMC10552752; doi:10.3389/fbioe.2023.1257676)
Supplement: Supplementary file 1 [file DataSheet1.ZIP › sourcecode/load_save.py]

import pickle

def save(name, val):
    # Open a file and use dump()
    with open('./Saved data/'+name+'.pkl', 'wb') as file:
        # A new file will be created
        pickle.dump(val, file)

def load(name):
    # Open the file in binary mode
    with open('./Saved data/'+name+'.pkl','rb') as file:
        # Call load method to deserialze
        myvar = pickle.load(file)
    return myvar
