# Supplementary material for: IoT-blockchain empowered Trinet: optimized fall detection system for elderly safety
Source: Front Bioeng Biotechnol. 2023 Sep 21;11:1257676. doi: 10.3389/fbioe.2023.1257676 (PMC10552752; doi:10.3389/fbioe.2023.1257676)
Supplement: Supplementary file 1 [file DataSheet1.ZIP › sourcecode/main.py]

import numpy as np
import matplotlib.pyplot as plt
from objective_function import obj_fun
from load_save import save, load
from SSA import BaseSSA
from TLO import OriginalTLO, TLO_SSA
from plot_res import plot_res
from data_gen import datagen
from classifier import *
from block_chain import block_creation
import time

def full_analysis():
    datagen()
    x_train = load('X_train')
    X_test = load('X_test')
    y_train = load('y_train')
    y_test = load('y_test')

    # Optimization Parameters
    prb_size = x_train[0].shape[1]
    lb = (np.zeros([1, prb_size]).astype('int16')).tolist()[0]
    ub = (np.ones([1, prb_size]).astype('int16')).tolist()[0]
    problem_dict1 = {"fit_func": obj_fun,
                     "lb": lb,
                     "ub": ub,
                     "minmax": "min"}
    epoch = 100
    pop_size = 10
    for i in range(2):
        save('cur_X_train', x_train[i])
        save('cur_X_test', X_test[i])
        save('cur_y_train', y_train[i])
        save('cur_y_test', y_test[i])

        # Proposed
        model = TLO_SSA(epoch, pop_size)
        best_position, best_fitness = model.solve(problem_dict1)

        delay = np.random.randint(1, 5, prb_size)
        # Send the transaction and record the start time
        start_time = time.time()
        block_creation(best_position, delay)
        end_time = time.time()

        # SSA
        model = BaseSSA(epoch, pop_size)
        best_position, best_fitness = model.solve(problem_dict1)
        # Send the transaction and record the start time
        start_time = time.time()
        block_creation(best_position, delay)
        end_time = time.time()

        # TLO
        model = OriginalTLO(epoch, pop_size)
        best_position, best_fitness = model.solve(problem_dict1)
        # Send the transaction and record the start time
        start_time = time.time()
        block_creation(best_position, delay)
        end_time = time.time()


plot_res()
plt.show()
