# Supplementary material for: IoT-blockchain empowered Trinet: optimized fall detection system for elderly safety
Source: Front Bioeng Biotechnol. 2023 Sep 21;11:1257676. doi: 10.3389/fbioe.2023.1257676 (PMC10552752; doi:10.3389/fbioe.2023.1257676)
Supplement: Supplementary file 1 [file DataSheet1.ZIP › sourcecode/objective_function.py]

import numpy as np
from load_save import *
import cv2
from classifier import prop_classifier

def obj_fun(soln):
    X_train = load('cur_X_train')
    X_test = load('cur_X_test')
    y_train = load('cur_y_train')
    y_test = load('cur_y_test')

    # Feature selection
    soln = np.round(soln)
    X_train = X_train[:, np.where(soln == 1)[0]]
    X_test = X_test[:, np.where(soln == 1)[0]]

    pred, met = prop_classifier(X_train, y_train, X_test, y_test)
    fit = 1 / met[0]

    return fit
