# Supplementary material for: IoT-blockchain empowered Trinet: optimized fall detection system for elderly safety
Source: Front Bioeng Biotechnol. 2023 Sep 21;11:1257676. doi: 10.3389/fbioe.2023.1257676 (PMC10552752; doi:10.3389/fbioe.2023.1257676)
Supplement: Supplementary file 1 [file DataSheet1.ZIP › sourcecode/optimizer.py]

#!/usr/bin/env python
# Created by "Thieu" at 08:58, 16/03/2020 ----------%
#       Email: nguyenthieu2102@gmail.com            %
#       Github: https://github.com/thieu1995        %
# --------------------------------------------------%

import numpy as np
from math import gamma
from copy import deepcopy
from utils.history import History
from utils.problem import Problem
from utils.termination import Termination
from utils.logger import Logger
from utils.validator import Validator
import concurrent.futures as parallel
import os
import time


class Optimizer:
    """
    The base class of all algorithms. All methods in this class will be inherited

    Notes
    ~~~~~
    + The function solve() is the most important method, trained the model
    + The parallel (multithreading or multiprocessing) is used in method: create_population(), update_target_wrapper_population()
    + The general format of:
        + population = [agent_1, agent_2, ..., agent_N]
        + agent = global_best = solution = [position, target]
        + target = [fitness value, objective_list]
        + objective_list = [obj_1, obj_2, ..., obj_M]
    + Access to the:
        + position of solution/agent: solution[0] or solution[self.ID_POS] or model.solution[model.ID_POS]
        + fitness: solution[1][0] or solution[self.ID_TAR][self.ID_FIT] or model.solution[model.ID_TAR][model.ID_FIT]
        + objective values: solution[1][1] or solution[self.ID_TAR][self.ID_OBJ] or model.solution[model.ID_TAR][model.ID_OBJ]
    """

    ID_POS = 0  # Index of position/location of solution/agent
    ID_TAR = 1  # Index of target list, (includes fitness value and objectives list)

    ID_FIT = 0  # Index of target (the final fitness) in fitness
    ID_OBJ = 1  # Index of objective list in target

    EPSILON = 10E-10

    def __init__(self, **kwargs):
        super(Optimizer, self).__init__()
        self.epoch, self.pop_size, self.solution = None, None, None
        self.mode, self.n_workers, self.name = None, None, None
        self.pop, self.g_best, self.g_worst = None, None, None
        self.problem, self.logger, self.history = None, None, None
        self.__set_keyword_arguments(kwargs)
        self.validator = Validator(log_to="console", log_file=None)

        if self.name is None: self.name = self.__class__.__name__
        self.sort_flag, self.terminate_counter, self.nfe_per_epoch = False, None, self.pop_size
        self.parameters, self.params_name_ordered = {}, None
        self.AVAILABLE_MODES = ["process", "thread", "swarm"]
        self.support_parallel_modes = True

    def __set_keyword_arguments(self, kwargs):
        for key, value in kwargs.items():
            setattr(self, key, value)

    def set_parameters(self, parameters):
        """
        Set the parameters for current optimizer.

        if paras is a list of parameter's name, then it will set the default value in optimizer as current parameters
        if paras is a dict of parameter's name and value, then it will override the current parameters

        Args:
            parameters (list, dict): List or dict of parameters
        """
        if type(parameters) in (list, tuple):
            self.params_name_ordered = tuple(parameters)
            self.parameters = {}
            for name in parameters:
                self.parameters[name] = self.__dict__[name]

        if type(parameters) is dict:
            valid_para_names = set(self.parameters.keys())
            new_para_names = set(parameters.keys())
            if new_para_names.issubset(valid_para_names):
                for key, value in parameters.items():
                    setattr(self, key, value)
                    self.parameters[key] = value
            else:
                raise ValueError(f"Invalid input parameters: {new_para_names} for {self.get_name()} optimizer. "
                                 f"Valid parameters are: {valid_para_names}.")

    def get_parameters(self):
        """
        Get parameters of optimizer.

        Returns:
            dict: [str, any]
        """
        return self.parameters

    def get_attributes(self):
        """
        Get all attributes in optimizer.

        Returns:
            dict: [str, any]
        """
        return self.__dict__

    def get_name(self):
        return self.name

    def __str__(self):
        temp = ""
        for key in self.params_name_ordered:
            temp += f"{key}={self.parameters[key]}, "
        temp = temp[:-2]
        return f"{self.__class__.__name__}({temp})"

    def before_initialization(self, starting_positions=None):
        if starting_positions is None:
            pass
        elif type(starting_positions) in [list, np.ndarray] and len(starting_positions) == self.pop_size:
            if isinstance(starting_positions[0], np.ndarray) and len(starting_positions[0]) == self.problem.n_dims:
                self.pop = [self.create_solution(self.problem.lb, self.problem.ub, pos) for pos in starting_positions]
            else:
                raise ValueError("Starting positions should be a list of positions or 2D matrix of positions only.")
        else:
            raise ValueError("Starting positions should be a list/2D matrix of positions with same length as pop_size hyper-parameter.")

    def initialization(self):
        if self.pop is None:
            self.pop = self.create_population(self.pop_size)

    def after_initialization(self):
        # The initial population is sorted or not depended on algorithm's strategy
        pop_temp, best, worst = self.get_special_solutions(self.pop, best=1, worst=1)
        self.g_best, self.g_worst = best[0], worst[0]
        # pop_temp, self.g_best = self.get_global_best_solution(self.pop)
        if self.sort_flag: self.pop = pop_temp
        ## Store initial best and worst solutions
        self.history.store_initial_best_worst(self.g_best, self.g_worst)

    def initialize_variables(self):
        pass

    def get_target_wrapper(self, position):
        """
        Args:
            position (nd.array): position (nd.array): 1-D numpy array

        Returns:
            [fitness, [obj1, obj2,...]]
        """
        objs = self.problem.fit_func(position)
        if not self.problem.obj_is_list:
            objs = [objs]
        fit = np.dot(objs, self.problem.obj_weights)
        return [fit, objs]

    def create_solution(self, lb=None, ub=None, pos=None):
        """
        To get the position, target wrapper [fitness and obj list]
            + A[self.ID_POS]                  --> Return: position
            + A[self.ID_TAR]                  --> Return: [fitness, [obj1, obj2, ...]]
            + A[self.ID_TAR][self.ID_FIT]     --> Return: fitness
            + A[self.ID_TAR][self.ID_OBJ]     --> Return: [obj1, obj2, ...]

        Args:
            lb: list of lower bound values
            ub: list of upper bound values
            pos (np.ndarray): the known position. If None is passed, the default function generate_position() will be used

        Returns:
            list: wrapper of solution with format [position, [fitness, [obj1, obj2, ...]]]
        """
        if pos is None:
            pos = self.generate_position(lb, ub)
        position = self.amend_position(pos, lb, ub)
        target = self.get_target_wrapper(position)
        return [position, target]

    def evolve(self, epoch):
        pass

    def check_problem(self, problem):
        self.problem = problem if isinstance(problem, Problem) else Problem(**problem)
        self.amend_position = self.problem.amend_position
        self.generate_position = self.problem.generate_position
        self.logger = Logger(self.problem.log_to, log_file=self.problem.log_file).create_logger(name=f"{self.__module__}.{self.__class__.__name__}")
        self.logger.info(self.problem.msg)
        self.history = History(log_to=self.problem.log_to, log_file=self.problem.log_file)

    def check_mode_and_workers(self, mode, n_workers):
        self.mode = self.validator.check_str("mode", mode, ["single", "swarm", "thread", "process"])
        if self.mode in ("process", "thread"):
            if not self.support_parallel_modes:
                self.logger.warning(f"{self.__class__.__name__} doesn't support parallelization. The default mode 'single' is activated.")
                self.mode = "single"
            elif n_workers is not None:
                if self.mode == "process":
                    self.n_workers = self.validator.check_int("n_workers", n_workers, [2, min(61, os.cpu_count() - 1)])
                if self.mode == "thread":
                    self.n_workers = self.validator.check_int("n_workers", n_workers, [2, min(32, os.cpu_count() + 4)])
            else:
                self.logger.warning(f"The parallel mode: {self.mode} is selected. But n_workers is not set. The default n_workers = 4 is used.")
                self.n_workers = 4

    def check_termination(self, mode="start", termination=None, epoch=None):
        if mode == "start":
            self.termination = termination
            if termination is not None:
                if isinstance(termination, Termination):
                    self.termination = termination
                elif type(termination) == dict:
                    self.termination = Termination(log_to=self.problem.log_to, log_file=self.problem.log_file, **termination)
                else:
                    raise ValueError("Termination needs to be a dict or an instance of Termination class.")
                self.terminate_counter = self.termination.get_default_counter(self.epoch)
                self.logger.warning(f"Stopping condition mode: {self.termination.name}, with maximum value is: {self.termination.quantity}")
        else:
            finished = False
            if self.termination is not None:
                if self.termination.mode == 'TB':
                    finished = self.termination.is_finished(time.perf_counter() - self.terminate_counter)
                elif self.termination.mode == 'FE':
                    self.terminate_counter += self.nfe_per_epoch
                    finished = self.termination.is_finished(self.terminate_counter)
                elif self.termination.mode == 'MG':
                    finished = self.termination.is_finished(epoch)
                else:  # Early Stopping
                    temp = self.terminate_counter + self.history.get_global_repeated_times(self.ID_TAR, self.ID_FIT, self.EPSILON)
                    finished = self.termination.is_finished(temp)
                if finished:
                    self.logger.warning(f"Stopping criterion with mode {self.termination.name} occurred. End program!")
            return finished

    def solve(self, problem=None, mode='single', starting_positions=None, n_workers=None, termination=None):
        """
        Args:
            problem (Problem, dict): an instance of Problem class or a dictionary

                problem = {
                    "fit_func": your objective function,
                    "lb": list of value
                    "ub": list of value
                    "minmax": "min" or "max"
                    "verbose": True or False
                    "n_dims": int (Optional)
                    "obj_weights": list weights corresponding to all objectives (Optional, default = [1, 1, ...1])
                }

            mode (str): Parallel: 'process', 'thread'; Sequential: 'swarm', 'single'.

                * 'process': The parallel mode with multiple cores run the tasks
                * 'thread': The parallel mode with multiple threads run the tasks
                * 'swarm': The sequential mode that no effect on updating phase of other agents
                * 'single': The sequential mode that effect on updating phase of other agents, default

            starting_positions(list, np.ndarray): List or 2D matrix (numpy array) of starting positions with length equal pop_size parameter
            n_workers (int): The number of workers (cores or threads) to do the tasks (effect only on parallel mode)
            termination (dict, None): The termination dictionary or an instance of Termination class

        Returns:
            list: [position, fitness value]
        """
        self.check_problem(problem)
        self.check_mode_and_workers(mode, n_workers)
        self.check_termination("start", termination, None)
        self.initialize_variables()

        self.before_initialization(starting_positions)
        self.initialization()
        self.after_initialization()

        for epoch in range(0, self.epoch):
            time_epoch = time.perf_counter()

            ## Evolve method will be called in child class
            self.evolve(epoch)

            # Update global best position, the population is sorted or not depended on algorithm's strategy
            pop_temp, self.g_best = self.update_global_best_solution(self.pop)
            if self.sort_flag: self.pop = pop_temp

            time_epoch = time.perf_counter() - time_epoch
            self.track_optimize_step(self.pop, epoch + 1, time_epoch)
            if self.check_termination("end", None, epoch+1):
                break
        self.track_optimize_process()
        return self.solution[self.ID_POS], self.solution[self.ID_TAR][self.ID_FIT]

    def track_optimize_step(self, population=None, epoch=None, runtime=None):
        """
        Save some historical data and print out the detailed information of training process in each epoch

        Args:
            population (list): the current population
            epoch (int): current iteration
            runtime (float): the runtime for current iteration
        """
        ## Save history data
        pop = deepcopy(population)
        if self.problem.save_population:
            self.history.list_population.append(pop)
        self.history.list_epoch_time.append(runtime)
        self.history.list_global_best_fit.append(self.history.list_global_best[-1][self.ID_TAR][self.ID_FIT])
        self.history.list_current_best_fit.append(self.history.list_current_best[-1][self.ID_TAR][self.ID_FIT])
        # Save the exploration and exploitation data for later usage
        pos_matrix = np.array([agent[self.ID_POS] for agent in pop])
        div = np.mean(np.abs(np.median(pos_matrix, axis=0) - pos_matrix), axis=0)
        self.history.list_diversity.append(np.mean(div, axis=0))
        ## Print epoch
        self.logger.info(f">Problem: {self.problem.name}, Epoch: {epoch}, Current best: {self.history.list_current_best[-1][self.ID_TAR][self.ID_FIT]}, "
                         f"Global best: {self.history.list_global_best[-1][self.ID_TAR][self.ID_FIT]}, Runtime: {runtime:.5f} seconds")

    def track_optimize_process(self):
        """
        Save some historical data after training process finished
        """
        self.history.epoch = len(self.history.list_diversity)
        div_max = np.max(self.history.list_diversity)
        self.history.list_exploration = 100 * (np.array(self.history.list_diversity) / div_max)
        self.history.list_exploitation = 100 - self.history.list_exploration
        self.history.list_global_best = self.history.list_global_best[1:]
        self.history.list_current_best = self.history.list_current_best[1:]
        self.solution = self.history.list_global_best[-1]
        self.history.list_global_worst = self.history.list_global_worst[1:]
        self.history.list_current_worst = self.history.list_current_worst[1:]

    def create_population(self, pop_size=None):
        """
        Args:
            pop_size (int): number of solutions

        Returns:
            list: population or list of solutions/agents
        """
        if pop_size is None:
            pop_size = self.pop_size
        pop = []
        if self.mode == "thread":
            with parallel.ThreadPoolExecutor(self.n_workers) as executor:
                list_executors = [executor.submit(self.create_solution, self.problem.lb, self.problem.ub) for _ in range(pop_size)]
                # This method yield the result everytime a thread finished their job (not by order)
                for f in parallel.as_completed(list_executors):
                    pop.append(f.result())
        elif self.mode == "process":
            with parallel.ProcessPoolExecutor(self.n_workers) as executor:
                list_executors = [executor.submit(self.create_solution, self.problem.lb, self.problem.ub) for _ in range(pop_size)]
                # This method yield the result everytime a cpu finished their job (not by order).
                for f in parallel.as_completed(list_executors):
                    pop.append(f.result())
        else:
            pop = [self.create_solution(self.problem.lb, self.problem.ub) for _ in range(0, pop_size)]
        return pop

    def update_target_wrapper_population(self, pop=None):
        """
        Update target wrapper for input population

        Args:
            pop (list): the population

        Returns:
            list: population with updated fitness value
        """
        pos_list = [agent[self.ID_POS] for agent in pop]
        if self.mode == "thread":
            with parallel.ThreadPoolExecutor(self.n_workers) as executor:
                list_results = executor.map(self.get_target_wrapper, pos_list)  # Return result as original order, not the future object
                for idx, target in enumerate(list_results):
                    pop[idx][self.ID_TAR] = target
        elif self.mode == "process":
            with parallel.ProcessPoolExecutor(self.n_workers) as executor:
                list_results = executor.map(self.get_target_wrapper, pos_list)  # Return result as original order, not the future object
                for idx, target in enumerate(list_results):
                    pop[idx][self.ID_TAR] = target
        elif self.mode == "swarm":
            for idx, pos in enumerate(pos_list):
                pop[idx][self.ID_TAR] = self.get_target_wrapper(pos)
        return pop

    def get_global_best_solution(self, pop: list):
        """
        Sort population and return the sorted population and the best solution

        Args:
            pop (list): The population of pop_size individuals

        Returns:
            Sorted population and global best solution
        """
        sorted_pop = sorted(pop, key=lambda agent: agent[self.ID_TAR][self.ID_FIT])  # Already returned a new sorted list
        if self.problem.minmax == "min":
            return sorted_pop, deepcopy(sorted_pop[0])
        else:
            return sorted_pop, deepcopy(sorted_pop[-1])

    def get_better_solution(self, agent1: list, agent2: list, reverse=False):
        """
        Args:
            agent1 (list): A solution
            agent2 (list): Another solution
            reverse (bool): Transform this function to get_worse_solution if reverse=True, default=False

        Returns:
            The better solution between them
        """
        if self.problem.minmax == "min":
            if agent1[self.ID_TAR][self.ID_FIT] < agent2[self.ID_TAR][self.ID_FIT]:
                return deepcopy(agent1) if reverse is False else deepcopy(agent2)
            return deepcopy(agent2) if reverse is False else deepcopy(agent1)
        else:
            if agent1[self.ID_TAR][self.ID_FIT] < agent2[self.ID_TAR][self.ID_FIT]:
                return deepcopy(agent2) if reverse is False else deepcopy(agent1)
            return deepcopy(agent1) if reverse is False else deepcopy(agent2)

    def compare_agent(self, agent_new: list, agent_old: list):
        """
        Args:
            agent_new (list): The new solution
            agent_old (list): The old solution

        Returns:
            boolean: Return True if the new solution is better than the old one and otherwise
        """
        if self.problem.minmax == "min":
            if agent_new[self.ID_TAR][self.ID_FIT] < agent_old[self.ID_TAR][self.ID_FIT]:
                return True
            return False
        else:
            if agent_new[self.ID_TAR][self.ID_FIT] < agent_old[self.ID_TAR][self.ID_FIT]:
                return False
            return True

    def get_special_solutions(self, pop=None, best=3, worst=3):
        """
        Args:
            pop (list): The population
            best (int): Top k1 best solutions, default k1=3, good level reduction
            worst (int): Top k2 worst solutions, default k2=3, worst level reduction

        Returns:
            list: sorted_population, k1 best solutions and k2 worst solutions
        """
        if self.problem.minmax == "min":
            pop = sorted(pop, key=lambda agent: agent[self.ID_TAR][self.ID_FIT])
        else:
            pop = sorted(pop, key=lambda agent: agent[self.ID_TAR][self.ID_FIT], reverse=True)
        if best is None:
            if worst is None:
                raise ValueError("Best and Worst can not be None in get_special_solutions function!")
            else:
                return pop, None, deepcopy(pop[::-1][:worst])
        else:
            if worst is None:
                return pop, deepcopy(pop[:best]), None
            else:
                return pop, deepcopy(pop[:best]), deepcopy(pop[::-1][:worst])

    def get_special_fitness(self, pop=None):
        """
        Args:
            pop (list): The population

        Returns:
            list: Total fitness, best fitness, worst fitness
        """
        total_fitness = np.sum([agent[self.ID_TAR][self.ID_FIT] for agent in pop])
        if self.problem.minmax == "min":
            pop = sorted(pop, key=lambda agent: agent[self.ID_TAR][self.ID_FIT])
        else:
            pop = sorted(pop, key=lambda agent: agent[self.ID_TAR][self.ID_FIT], reverse=True)
        return total_fitness, pop[0][self.ID_TAR][self.ID_FIT], pop[-1][self.ID_TAR][self.ID_FIT]

    def update_global_best_solution(self, pop=None, save=True):
        """
        Update global best and current best solutions in history object.
        Also update global worst and current worst solutions in history object.

        Args:
            pop (list): The population of pop_size individuals
            save (bool): True if you want to add new current/global best to history, False if you just want to update current/global best

        Returns:
            list: Sorted population and the global best solution
        """
        if self.problem.minmax == "min":
            sorted_pop = sorted(pop, key=lambda agent: agent[self.ID_TAR][self.ID_FIT])
        else:
            sorted_pop = sorted(pop, key=lambda agent: agent[self.ID_TAR][self.ID_FIT], reverse=True)
        current_best = sorted_pop[0]
        current_worst = sorted_pop[-1]
        if save:
            ## Save current best
            self.history.list_current_best.append(current_best)
            better = self.get_better_solution(current_best, self.history.list_global_best[-1])
            self.history.list_global_best.append(better)
            ## Save current worst
            self.history.list_current_worst.append(current_worst)
            worse = self.get_better_solution(current_worst, self.history.list_global_worst[-1], reverse=True)
            self.history.list_global_worst.append(worse)
            return deepcopy(sorted_pop), deepcopy(better)
        else:
            ## Handle current best
            local_better = self.get_better_solution(current_best, self.history.list_current_best[-1])
            self.history.list_current_best[-1] = local_better
            global_better = self.get_better_solution(current_best, self.history.list_global_best[-1])
            self.history.list_global_best[-1] = global_better
            ## Handle current worst
            local_worst = self.get_better_solution(current_worst, self.history.list_current_worst[-1], reverse=True)
            self.history.list_current_worst[-1] = local_worst
            global_worst = self.get_better_solution(current_worst, self.history.list_global_worst[-1], reverse=True)
            self.history.list_global_worst[-1] = global_worst
            return deepcopy(sorted_pop), deepcopy(global_better)

    def get_index_best(self, pop):
        fit_list = np.array([agent[self.ID_TAR][self.ID_FIT] for agent in pop])
        if self.problem.minmax == "min":
            return np.argmin(fit_list)
        else:
            return np.argmax(fit_list)

    ## Selection techniques
    def get_index_roulette_wheel_selection(self, list_fitness: np.array):
        """
        This method can handle min/max problem, and negative or positive fitness value.

        Args:
            list_fitness (nd.array): 1-D numpy array

        Returns:
            int: Index of selected solution
        """
        size = len(list_fitness)
        if np.any(list_fitness) < 0:
            list_fitness = list_fitness - np.min(list_fitness)
        final_fitness = list_fitness
        if self.problem.minmax == "min":
            final_fitness = np.max(list_fitness) - list_fitness
        prob = final_fitness / np.sum(final_fitness)
        return np.random.choice(range(0, size), p=prob)

    def get_index_kway_tournament_selection(self, pop=None, k_way=0.2, output=2, reverse=False):
        """
        Args:
            pop: The population
            k_way (float/int): The percent or number of solutions are randomized pick
            output (int): The number of outputs
            reverse (bool): set True when finding the worst fitness

        Returns:
            list: List of the selected indexes
        """
        if 0 < k_way < 1:
            k_way = int(k_way * len(pop))
        list_id = np.random.choice(range(len(pop)), k_way, replace=False)
        list_parents = [[idx, pop[idx][self.ID_TAR][self.ID_FIT]] for idx in list_id]
        if self.problem.minmax == "min":
            list_parents = sorted(list_parents, key=lambda agent: agent[1])
        else:
            list_parents = sorted(list_parents, key=lambda agent: agent[1], reverse=True)
        if reverse:
            return [parent[0] for parent in list_parents[-output:]]
        return [parent[0] for parent in list_parents[:output]]

    def get_levy_flight_step(self, beta=1.0, multiplier=0.001, size=None, case=0):
        """
        Get the Levy-flight step size

        Args:
            beta (float): Should be in range [0, 2].

                * 0-1: small range --> exploit
                * 1-2: large range --> explore

            multiplier (float): default = 0.001
            size (tuple, list): size of levy-flight steps, for example: (3, 2), 5, (4, )
            case (int): Should be one of these value [0, 1, -1].

                * 0: return multiplier * s * np.random.uniform()
                * 1: return multiplier * s * np.random.normal(0, 1)
                * -1: return multiplier * s

        Returns:
            int: The step size of Levy-flight trajectory
        """
        # u and v are two random variables which follow np.random.normal distribution
        # sigma_u : standard deviation of u
        sigma_u = np.power(gamma(1 + beta) * np.sin(np.pi * beta / 2) / (gamma((1 + beta) / 2) * beta * np.power(2, (beta - 1) / 2)), 1 / beta)
        # sigma_v : standard deviation of v
        sigma_v = 1
        size = 1 if size is None else size
        u = np.random.normal(0, sigma_u ** 2, size)
        v = np.random.normal(0, sigma_v ** 2, size)
        s = u / np.power(np.abs(v), 1 / beta)
        if case == 0:
            step = multiplier * s * np.random.uniform()
        elif case == 1:
            step = multiplier * s * np.random.normal(0, 1)
        else:
            step = multiplier * s
        return step[0] if size == 1 else step

    ### Survivor Selection
    def greedy_selection_population(self, pop_old=None, pop_new=None):
        """
        Args:
            pop_old (list): The current population
            pop_new (list): The next population

        Returns:
            The new population with better solutions
        """
        len_old, len_new = len(pop_old), len(pop_new)
        if len_old != len_new:
            raise ValueError("Greedy selection of two population with different length.")
        if self.problem.minmax == "min":
            return [pop_new[i] if pop_new[i][self.ID_TAR][self.ID_FIT] < pop_old[i][self.ID_TAR][self.ID_FIT]
                    else pop_old[i] for i in range(len_old)]
        else:
            return [pop_new[i] if pop_new[i][self.ID_TAR] > pop_old[i][self.ID_TAR]
                    else pop_old[i] for i in range(len_old)]

    def get_sorted_strim_population(self, pop=None, pop_size=None, reverse=False):
        """
        Args:
            pop (list): The population
            pop_size (int): The number of population
            reverse (bool): False (ascending fitness order), and True (descending fitness order)

        Returns:
            The sorted population with pop_size size
        """
        if self.problem.minmax == "min":
            pop = sorted(pop, key=lambda agent: agent[self.ID_TAR][self.ID_FIT], reverse=reverse)
        else:
            pop = sorted(pop, key=lambda agent: agent[self.ID_TAR][self.ID_FIT], reverse=reverse)
        return pop[:pop_size]

    def create_opposition_position(self, agent=None, g_best=None):
        """
        Args:
            agent: The current solution (agent)
            g_best: the global best solution (agent)

        Returns:
            The opposite position
        """
        return self.problem.lb + self.problem.ub - g_best[self.ID_POS] + np.random.uniform() * (g_best[self.ID_POS] - agent[self.ID_POS])

    def create_pop_group(self, pop, n_groups, m_agents):
        pop_group = []
        for i in range(0, n_groups):
            group = pop[i * m_agents: (i + 1) * m_agents]
            pop_group.append(deepcopy(group))
        return pop_group

    ### Crossover
    def crossover_arithmetic(self, dad_pos=None, mom_pos=None):
        """
        Args:
            dad_pos: position of dad
            mom_pos: position of mom

        Returns:
            list: position of 1st and 2nd child
        """
        r = np.random.uniform()  # w1 = w2 when r =0.5
        w1 = np.multiply(r, dad_pos) + np.multiply((1 - r), mom_pos)
        w2 = np.multiply(r, mom_pos) + np.multiply((1 - r), dad_pos)
        return w1, w2

    #### Improved techniques can be used in any algorithms: 1
    ## Based on this paper: An efficient equilibrium optimizer with mutation strategy for numerical optimization (but still different)
    ## This scheme used after the original and including 4 step:
    ##  s1: sort population, take p1 = 1/2 best population for next round
    ##  s2: do the mutation for p1, using greedy method to select the better solution
    ##  s3: do the search mechanism for p1 (based on global best solution and the updated p1 above), to make p2 population
    ##  s4: construct the new population for next generation
    def improved_ms(self, pop=None, g_best=None):  ## m: mutation, s: search
        pop_len = int(len(pop) / 2)
        ## Sort the updated population based on fitness
        pop = sorted(pop, key=lambda item: item[self.ID_TAR][self.ID_FIT])
        pop_s1, pop_s2 = pop[:pop_len], pop[pop_len:]

        ## Mutation scheme
        pop_new = []
        for i in range(0, pop_len):
            agent = deepcopy(pop_s1[i])
            pos_new = pop_s1[i][self.ID_POS] * (1 + np.random.normal(0, 1, self.problem.n_dims))
            agent[self.ID_POS] = self.amend_position(pos_new, self.problem.lb, self.problem.ub)
            pop_new.append(agent)
        pop_new = self.update_target_wrapper_population(pop_new)
        pop_s1 = self.greedy_selection_population(pop_s1, pop_new)  ## Greedy method --> improved exploitation

        ## Search Mechanism
        pos_s1_list = [item[self.ID_POS] for item in pop_s1]
        pos_s1_mean = np.mean(pos_s1_list, axis=0)
        pop_new = []
        for i in range(0, pop_len):
            agent = deepcopy(pop_s2[i])
            pos_new = (g_best[self.ID_POS] - pos_s1_mean) - np.random.random() * \
                      (self.problem.lb + np.random.random() * (self.problem.ub - self.problem.lb))
            agent[self.ID_POS] = self.amend_position(pos_new, self.problem.lb, self.problem.ub)
            pop_new.append(agent)
        ## Keep the diversity of populatoin and still improved the exploration
        pop_s2 = self.update_target_wrapper_population(pop_new)
        pop_s2 = self.greedy_selection_population(pop_s2, pop_new)

        ## Construct a new population
        pop = pop_s1 + pop_s2
        return pop
