# Supplementary material for: IoT-blockchain empowered Trinet: optimized fall detection system for elderly safety
Source: Front Bioeng Biotechnol. 2023 Sep 21;11:1257676. doi: 10.3389/fbioe.2023.1257676 (PMC10552752; doi:10.3389/fbioe.2023.1257676)
Supplement: Supplementary file 1 [file DataSheet1.ZIP › sourcecode/plot_res.py]

import numpy as np
import pandas as pd
from load_save import *
from tabulate import tabulate
from sklearn import metrics
from eda_analyis import eda_analy
import matplotlib.pyplot as plt
from sklearn.preprocessing import label_binarize

def bar_plot(label, data1, data2, metric):

    # create data
    df = pd.DataFrame([data1, data2],
                      columns=label)
    df1 = pd.DataFrame()
    df1['Learn Rate(%)'] = [70, 80]
    df = pd.concat((df1, df), axis=1)
    # plot grouped bar chart
    df.plot(x='Learn Rate(%)',
            kind='bar',
            stacked=False)


    plt.ylabel(metric)
    plt.legend(loc='lower right')
    plt.savefig('./Results/'+metric+'.png', dpi=400)
    plt.show(block=False)

def bar_plot_sing(label, value, metric):

    fig = plt.figure()

    # creating the bar plot
    plt.bar(label, value, color='maroon',
            width=0.4)

    plt.xlabel("Method")
    plt.ylabel(metric)
    plt.savefig('./Results/'+metric+'.png', dpi=400)
    plt.show(block=False)


def roc_curve_multi(y_test, y_pred):
    # Binarize the labels
    y_test = label_binarize(y_test, classes=[0, 1, 2])
    y_pred = label_binarize(y_pred, classes=[0, 1, 2])
    n_classes = y_test.shape[1]
    # Compute ROC curve and ROC area for each class
    fpr = dict()
    tpr = dict()
    roc_auc = dict()
    for i in range(n_classes):
        fpr[i], tpr[i], _ = metrics.roc_curve(y_test[:, i], y_pred[:, i])
        roc_auc[i] = metrics.auc(fpr[i], tpr[i])

    # Compute micro-average ROC curve and ROC area
    fpr["micro"], tpr["micro"], _ = metrics.roc_curve(y_test.ravel(), y_pred.ravel())
    roc_auc["micro"] = metrics.auc(fpr["micro"], tpr["micro"])

    plt.figure()
    lw = 2
    plt.plot(
        fpr[2],
        tpr[2],
        color="darkorange",
        lw=lw,
        label="ROC curve (area = %0.2f)" % roc_auc[2],
    )
    plt.plot([0, 1], [0, 1], color="navy", lw=lw, linestyle="--")
    plt.xlim([0.0, 1.0])
    plt.ylim([0.0, 1.05])
    plt.xlabel("False Positive Rate")
    plt.ylabel("True Positive Rate")
    plt.title("Receiver operating characteristic example")
    plt.legend(loc="lower right")
    plt.savefig('./Results/roc_curve.png', dpi=400)
    plt.show(block=False)

def plot_res():

    X_train = load('X_train')
    X_test = load('X_test')
    y_train = load('y_train')
    y_test = load('y_test')


    metrices_clasifi = load('metrices_clasifi')
    metrices_analy = load('metrices_analy')
    epoch_analy = load('epoch_analy')
    mthod_classifi = ['TLO', 'SSA', 'SVM', 'CNN', 'Proposed']
    metrices_plot_classifi = ['Accuracy', 'Precision', 'Sensitivity', 'Specificity', 'F-Measure', 'MCC', 'NPV', 'FPR', 'FNR']

    # Bar plot
    for i in range(len(metrices_plot_classifi)):
        bar_plot(mthod_classifi, metrices_clasifi[0][i, :], metrices_clasifi[1][i, :], metrices_plot_classifi[i])

    for i in range(2):
        # Table
        print('Testing Metrices- ' + str(i + 1))
        tab = pd.DataFrame(metrices_clasifi[i], index=metrices_plot_classifi, columns=mthod_classifi)
        print(tab)

    for i in range(3):
        # Table
        print('Dataset Analysis- ' + str(i + 1))
        tab = pd.DataFrame(metrices_analy[i], index=metrices_plot_classifi[:4], columns=mthod_classifi)
        print(tab)

    print('Epoch Analysis')
    tab = pd.DataFrame(epoch_analy, index=metrices_plot_classifi, columns=['Epoch = 50', 'Epoch =100'])
    print(tab)
    eda_analy()
    plt.show()
