# Supplementary material for: IoT-blockchain empowered Trinet: optimized fall detection system for elderly safety
Source: Front Bioeng Biotechnol. 2023 Sep 21;11:1257676. doi: 10.3389/fbioe.2023.1257676 (PMC10552752; doi:10.3389/fbioe.2023.1257676)
Supplement: Supplementary file 1 [file DataSheet1.ZIP › sourcecode/Results/Table.txt]

Testing Metrices- 1
                  TLO       SSA       SVM       CNN  Proposed
Accuracy     0.920133  0.948079  0.886162  0.904731  0.955679
Precision    0.965592  0.940286  0.848839  0.866626  0.947812
Sensitivity  0.871625  0.956063  0.931444  0.950962  0.963715
Specificity  0.967999  0.940202  0.841480  0.859112  0.947749
F-Measure    0.889276  0.918549  0.859521  0.877531  0.925902
MCC          0.837701  0.910007  0.820098  0.837283  0.923724
NPV          0.811910  0.878872  0.855740  0.873672  0.885927
FPR          0.020208  0.026348  0.024195  0.024702  0.019067
FNR          0.004184  0.005642  0.006482  0.006617  0.003342
Testing Metrices- 2
                  TLO       SSA       SVM       CNN  Proposed
Accuracy     0.936500  0.908895  0.875339  0.893681  0.974015
Precision    0.928802  0.953798  0.838471  0.856041  0.965998
Sensitivity  0.944386  0.860979  0.920068  0.939347  0.982206
Specificity  0.928718  0.956176  0.831202  0.848619  0.965933
F-Measure    0.907331  0.878414  0.849023  0.866813  0.943667
MCC          0.927794  0.854074  0.836127  0.853648  0.971716
NPV          0.896050  0.827779  0.872466  0.890748  0.931955
FPR          0.026296  0.020168  0.024147  0.024653  0.019634
FNR          0.005631  0.004176  0.006469  0.006604  0.003441
Dataset Analysis- 1
                  TLO       SSA       SVM       CNN  Proposed
Accuracy     0.936500  0.908895  0.875339  0.893681  0.974015
Precision    0.928802  0.953798  0.838471  0.856041  0.965998
Sensitivity  0.944386  0.860979  0.920068  0.939347  0.982206
Specificity  0.928718  0.956176  0.831202  0.848619  0.965933
Dataset Analysis- 2
                  TLO       SSA       SVM       CNN  Proposed
Accuracy     0.922004  0.894827  0.861790  0.879848  0.958939
Precision    0.914425  0.939035  0.825493  0.842791  0.951045
Sensitivity  0.929768  0.847652  0.905826  0.924807  0.967003
Specificity  0.914343  0.941376  0.818336  0.835484  0.950982
Dataset Analysis- 3
                  TLO       SSA       SVM       CNN  Proposed
Accuracy     0.922224  0.895040  0.861995  0.880058  0.959167
Precision    0.914643  0.939259  0.825690  0.842992  0.951272
Sensitivity  0.929990  0.847854  0.906042  0.925028  0.967233
Specificity  0.914561  0.941600  0.818531  0.835683  0.951208
Epoch Analysis
             Epoch = 50  Epoch =100
Accuracy       0.938078    0.955679
Precision      0.930367    0.947812
Sensitivity    0.945977    0.963715
Specificity    0.930284    0.947749
F-Measure      0.908860    0.925902
MCC            0.900408    0.923724
NPV            0.869601    0.885927
FPR            0.026070    0.019067
FNR            0.005583    0.003342
