# Supplementary material for: IoT-blockchain empowered Trinet: optimized fall detection system for elderly safety
Source: Front Bioeng Biotechnol. 2023 Sep 21;11:1257676. doi: 10.3389/fbioe.2023.1257676 (PMC10552752; doi:10.3389/fbioe.2023.1257676)
Supplement: Supplementary file 1 [file DataSheet1.ZIP › sourcecode/SSA.py]

#!/usr/bin/env python
# Created by "Thieu" at 17:44, 18/03/2020 ----------%
#       Email: nguyenthieu2102@gmail.com            %
#       Github: https://github.com/thieu1995        %
# --------------------------------------------------%

import numpy as np
from copy import deepcopy
from optimizer import Optimizer


class BaseSSA(Optimizer):


    def __init__(self, epoch=10000, pop_size=100, **kwargs):
        """
        Args:
            epoch (int): maximum number of iterations, default = 10000
            pop_size (int): number of population size, default = 100
        """
        super().__init__(**kwargs)
        self.epoch = self.validator.check_int("epoch", epoch, [1, 100000])
        self.pop_size = self.validator.check_int("pop_size", pop_size, [10, 10000])
        self.set_parameters(["epoch", "pop_size"])

        self.nfe_per_epoch = self.pop_size
        self.sort_flag = True

    def evolve(self, epoch):
        """
        The main operations (equations) of algorithm. Inherit from Optimizer class

        Args:
            epoch (int): The current iteration
        """
        pop_new = []
        for idx in range(0, self.pop_size):
            # Eq 3.4, r1 decreases linearly from a to 0
            a = 2.0
            r1 = a - (epoch + 1) * (a / self.epoch)
            # Update r2, r3, and r4 for Eq. (3.3), remove third loop here
            r2 = 2 * np.pi * np.random.uniform(0, 1, self.problem.n_dims)
            r3 = 2 * np.random.uniform(0, 1, self.problem.n_dims)
            # Eq. 3.3, 3.1 and 3.2
            pos_new1 = self.pop[idx][self.ID_POS] + r1 * np.sin(r2) * np.abs(r3 * self.g_best[self.ID_POS] - self.pop[idx][self.ID_POS])
            pos_new2 = self.pop[idx][self.ID_POS] + r1 * np.cos(r2) * np.abs(r3 * self.g_best[self.ID_POS] - self.pop[idx][self.ID_POS])
            pos_new = np.where(np.random.random(self.problem.n_dims) < 0.5, pos_new1, pos_new2)
            # Check the bound
            pos_new = self.amend_position(pos_new, self.problem.lb, self.problem.ub)
            pop_new.append([pos_new, None])
            if self.mode not in self.AVAILABLE_MODES:
                target = self.get_target_wrapper(pos_new)
                self.pop[idx] = self.get_better_solution([pos_new, target], self.pop[idx])
        if self.mode in self.AVAILABLE_MODES:
            pop_new = self.update_target_wrapper_population(pop_new)
            self.pop = self.greedy_selection_population(self.pop, pop_new)
