# Supplementary material for: IoT-blockchain empowered Trinet: optimized fall detection system for elderly safety
Source: Front Bioeng Biotechnol. 2023 Sep 21;11:1257676. doi: 10.3389/fbioe.2023.1257676 (PMC10552752; doi:10.3389/fbioe.2023.1257676)
Supplement: Supplementary file 1 [file DataSheet1.ZIP › sourcecode/utils/__init__.py]

#!/usr/bin/env python
# Created by "Thieu" at 17:12, 09/07/2021 ----------%
#       Email: nguyenthieu2102@gmail.com            %
#       Github: https://github.com/thieu1995        %
# --------------------------------------------------%

from . import history
from . import problem
from . import termination
from . import visualize
from . import validator
from . import io
from . import logger
