# Supplementary material for: IoT-blockchain empowered Trinet: optimized fall detection system for elderly safety
Source: Front Bioeng Biotechnol. 2023 Sep 21;11:1257676. doi: 10.3389/fbioe.2023.1257676 (PMC10552752; doi:10.3389/fbioe.2023.1257676)
Supplement: Supplementary file 1 [file DataSheet1.ZIP › sourcecode/utils/io.py]

#!/usr/bin/env python
# Created by "Thieu" at 20:08, 27/08/2022 ----------%                                                                               
#       Email: nguyenthieu2102@gmail.com            %                                                    
#       Github: https://github.com/thieu1995        %                         
# --------------------------------------------------%

import pickle


def save_model(model, path_save:str):
    if path_save is None:
        path_save = "model.pkl"
    else:
        if path_save[-4:] != ".pkl":
            path_save += ".pkl"
    pickle.dump(model, open(path_save, 'wb'))


def load_model(path_load:str):
    if path_load is None:
        path_load = "model.pkl"
    else:
        if path_load[-4:] != ".pkl":
            path_load += ".pkl"
    return pickle.load(open(path_load, 'rb'))
