# Supplementary material for: IoT-blockchain empowered Trinet: optimized fall detection system for elderly safety
Source: Front Bioeng Biotechnol. 2023 Sep 21;11:1257676. doi: 10.3389/fbioe.2023.1257676 (PMC10552752; doi:10.3389/fbioe.2023.1257676)
Supplement: Supplementary file 1 [file DataSheet1.ZIP › sourcecode/utils/logger.py]

#!/usr/bin/env python
# Created by "Thieu" at 14:57, 12/03/2022 ----------%                                                                               
#       Email: nguyenthieu2102@gmail.com            %                                                    
#       Github: https://github.com/thieu1995        %                         
# --------------------------------------------------%

import logging


class Logger:

    def __init__(self, log_to="console", **kwargs):
        self.log_to = log_to
        self.log_file = None
        self.__set_keyword_arguments(kwargs)
        self.default_formatter = logging.Formatter('%(asctime)s, %(levelname)s, %(name)s: %(message)s', datefmt="%Y/%m/%d %I:%M:%S %p")
        self.default_logfile = "mealpy.log"

    def __set_keyword_arguments(self, kwargs):
        for key, value in kwargs.items():
            setattr(self, key, value)

    def create_logger(self, name=__name__, format_str=None):
        logger = logging.getLogger(name)
        if self.log_to == "console":
            logger.setLevel(logging.INFO)
            if format_str is None:
                formatter = logging.Formatter('%(asctime)s, %(levelname)s, %(name)s: %(message)s', datefmt="%Y/%m/%d %I:%M:%S %p")
            else:
                formatter = logging.Formatter(format_str, datefmt="%Y/%m/%d %I:%M:%S %p")
            handler = logging.StreamHandler()
            handler.setFormatter(formatter)
        elif self.log_to == "file":
            logger.setLevel(logging.DEBUG)
            if format_str is None:
                formatter = logging.Formatter('%(asctime)s, %(levelname)s, %(name)s: %(message)s', datefmt="%Y/%m/%d %I:%M:%S %p")
            else:
                formatter = logging.Formatter(format_str, datefmt="%Y/%m/%d %I:%M:%S %p")
            if self.log_file is None:
                self.log_file = self.default_logfile
            handler = logging.FileHandler(self.log_file)
            handler.setFormatter(formatter)
        else:
            logger.setLevel(logging.ERROR)
            if format_str is None:
                formatter = logging.Formatter('%(asctime)s, %(levelname)s, %(name)s [line: %(lineno)d]: %(message)s', datefmt="%Y/%m/%d %I:%M:%S %p")
            else:
                formatter = logging.Formatter(format_str, datefmt="%Y/%m/%d %I:%M:%S %p")
            handler = logging.StreamHandler()
            handler.setFormatter(formatter)
        if not logger.hasHandlers():
            logger.addHandler(handler)
        return logger
