# Supplementary material for: IoT-blockchain empowered Trinet: optimized fall detection system for elderly safety
Source: Front Bioeng Biotechnol. 2023 Sep 21;11:1257676. doi: 10.3389/fbioe.2023.1257676 (PMC10552752; doi:10.3389/fbioe.2023.1257676)
Supplement: Supplementary file 1 [file DataSheet1.ZIP › sourcecode/utils/problem.py]

#!/usr/bin/env python
# Created by "Thieu" at 17:28, 13/10/2021 ----------%
#       Email: nguyenthieu2102@gmail.com            %                                                    
#       Github: https://github.com/thieu1995        %                         
# --------------------------------------------------%

import numpy as np
from utils.logger import Logger


class Problem:
    """Class representing the mathematical form of the optimization problem.

    Attributes:
        lb (numpy.ndarray, list, tuple): Lower bounds of the problem.
        ub (numpy.ndarray, list, tuple): Upper bounds of the problem.
        minmax (str): Minimization or maximization problem (min, max), default = "min"

    Notes
    ~~~~~
    + fit_func (callable): your fitness function
    + lb (list, int, float): lower bound, should be list of values
    + ub (list, int, float): upper bound, should be list of values
    + minmax (str): "min" or "max" problem (Optional, default = "min")
    + obj_weights: list weights for all your objectives (Optional, default = [1, 1, ...1])
    + save_population (bool): save history of population or not, default = True (Optional). **Warning**:
        + this parameter can save you from error related to 'memory' when your model is too big (i.e, training neural network, ...)
        + when set to False, you can't use the function draw trajectory chart in history object (model.history.save_trajectory_chart)
    + amend_position(callable): Depend on your problem, may need to design an amend_position function (Optional for continuous domain, Required for discrete domain)

    Examples
    ~~~~~~~~
    >>> import numpy as np
    >>> from mealpy.swarm_based.PSO import OriginalPSO
    >>>
    >>> def fitness_function(solution):
    >>>     return np.sum(solution**2)
    >>>
    >>> problem_dict = {
    >>>     "fit_func": fitness_function,
    >>>     "lb": [-10, -15, -4, -2, -8],
    >>>     "ub": [10, 15, 12, 8, 20],
    >>>     "minmax": "min",
    >>>     "log_to": None,
    >>>     "save_population": False,
    >>> }
    >>> model1 = OriginalPSO(epoch=1000, pop_size=50)
    >>> model1.solve(problem_dict)
    >>>
    >>> ## For discrete problem, you need to design an amend_position function that can (1) bring your solution back to the valid range,
    >>> ##    (2) can convert float number into integer number (combinatorial or permutation).
    >>>
    >>> def amend_position(solution, lb, ub):
    >>>     ## Bring them back to valid range
    >>>     solution = np.clip(solution, lb, ub)
    >>>     ## Convert float to integer number
    >>>     solution_int = solution.astype(int)
    >>>     ## If the designed solution is permutation, then need an extra step here
    >>>     ## .... Do it here and then return the valid solution
    >>>     return solution_int
    >>>
    >>> problem_dict2 = {
    >>>     "fit_func": fitness_function,
    >>>     "lb": [-100, ] * 30,
    >>>     "ub": [100, ] * 30,
    >>>     "minmax": "min",
    >>>     "log_to": "file",
    >>>     "log_file": "records.log",
    >>>     "amend_position": amend_position
    >>> }
    >>> model2 = OriginalPSO(epoch=1000, pop_size=50)
    >>> best_position, best_fitness = model2.solve(problem_dict2)
    >>> print(f"Best solution: {best_position}, Best fitness: {best_fitness}")
    """

    SUPPORTED_ARRAY = (list, tuple, np.ndarray)

    def __init__(self, lb=None, ub=None, minmax="min", **kwargs):
        r"""Initialize Problem.

        Args:
            lb (numpy.ndarray, list, tuple): Lower bounds of the problem.
            ub (numpy.ndarray, list, tuple): Upper bounds of the problem.
            minmax (str): Minimization or maximization problem (min, max)
            name (str): Name for this particular problem
        """
        self.name, self.log_to, self.log_file = "P", "console", "history.txt"
        self.n_objs, self.obj_is_list, self.multi_objs, self.obj_weights = 1, False, False, None
        self.n_dims, self.lb, self.ub, self.save_population = None, None, None, False

        self.__set_keyword_arguments(kwargs)
        self.__set_domain_range(lb, ub)
        self.__set_functions(kwargs)
        self.logger = Logger(self.log_to, log_file=self.log_file).create_logger(name=f"{__name__}.{__class__.__name__}",
                                    format_str='%(asctime)s, %(levelname)s, %(name)s [line: %(lineno)d]: %(message)s')
        self.minmax = minmax

    def __set_keyword_arguments(self, kwargs):
        for key, value in kwargs.items():
            setattr(self, key, value)

    def __set_domain_range(self, lb, ub):
        if type(lb) in self.SUPPORTED_ARRAY and type(ub) in self.SUPPORTED_ARRAY:
            self.lb = np.array(lb).flatten()
            self.ub = np.array(ub).flatten()
            if len(self.lb) == len(self.ub):
                self.n_dims = len(self.lb)
                if len(self.lb) < 1:
                    raise ValueError(f'Dimensions do not qualify. Length(lb) = {len(self.lb)} < 1.')
            else:
                raise ValueError(f"Length of lb and ub do not match. {len(self.lb)} != {len(self.ub)}.")
        else:
            raise ValueError(f"lb and ub need to be a list, tuple or np.array.")

    def __set_functions(self, kwargs):
        tested_solution = self.generate_position(self.lb, self.ub)
        if "amend_position" in kwargs:
            if not callable(self.amend_position):
                raise ValueError(f"Use default 'amend_position()' or passed a callable function. {type(self.amend_position)} != function")
            else:
                tested_solution = self.amend_position(tested_solution, self.lb, self.ub)
        result = self.fit_func(tested_solution)
        if type(result) in self.SUPPORTED_ARRAY:
            result = np.array(result).flatten()
            self.n_objs = len(result)
            self.obj_is_list = True
            if self.n_objs > 1:
                self.multi_objs = True
                if type(self.obj_weights) in self.SUPPORTED_ARRAY:
                    self.obj_weights = np.array(self.obj_weights).flatten()
                    if self.n_objs != len(self.obj_weights):
                        raise ValueError(f"{self.n_objs}-objective problem, but N weights = {len(self.obj_weights)}.")
                    self.msg = f"Solving {self.n_objs}-objective optimization problem with weights: {self.obj_weights}."
                else:
                    raise ValueError(f"Solving {self.n_objs}-objective optimization, need to set obj_weights list with length: {self.n_objs}")
            elif self.n_objs == 1:
                self.multi_objs = False
                self.obj_weights = np.ones(1)
                self.msg = f"Solving single objective optimization problem."
            else:
                raise ValueError(f"fit_func needs to return a single value or a list of values list")
        elif type(result) in (int, float) or isinstance(result, np.floating) or isinstance(result, np.integer):
            self.multi_objs = False
            self.obj_is_list = False
            self.obj_weights = np.ones(1)
            self.msg = f"Solving single objective optimization problem."
        else:
            raise ValueError(f"fit_func needs to return a single value or a list of values list")

    def fit_func(self, x):
        """Evaluate solution.

        Args:
            x (numpy.ndarray): Solution.

        Returns:
            float: Function value of `x`.
        """
        raise NotImplementedError

    def __call__(self, x):
        r"""Evaluate solution.

        Args:
            x (numpy.ndarray): Solution.

        Returns:
            float: Function value of `x`.

        See Also:
            :func:`niapy.problems.Problem.evaluate`

        """
        return self.fit_func(x)

    def get_name(self):
        return self.name

    def get_class_name(self):
        """Get class name."""
        return self.__class__.__name__

    def generate_position(self, lb=None, ub=None):
        """
        Generate the position depends on the problem. For discrete problem such as permutation, this method can be override.

        Args:
            lb: list of lower bound values
            ub: list of upper bound values

        Returns:
            np.array: the position (the solution for the problem)
        """
        return np.random.uniform(lb, ub)

    def amend_position(self, position=None, lb=None, ub=None):
        """
        This is default function in most algorithms. Otherwise, there will be an overridden function
        in child of Optimizer class for this function. Depend on what kind of problem are we trying to solve,
        there will be a different amend_position function to rebound the position of agent into the valid range.

        Args:
            position: vector position (location) of the solution.
            lb: list of lower bound values
            ub: list of upper bound values

        Returns:
            Amended position (make the position is in bound)
        """
        # return np.maximum(self.problem.lb, np.minimum(self.problem.ub, position))
        return np.clip(position, lb, ub)
